# Supplementary material for: Targeting Glial Cells by Organic Anion-Transporting Polypeptide 1C1 (OATP1C1)-Utilizing l-Thyroxine-Derived Prodrugs
Source: J Med Chem. 2023 Nov 6;66(22):15094–114. doi: 10.1021/acs.jmedchem.3c01026 (PMC10683023; doi:10.1021/acs.jmedchem.3c01026)
Supplement: Supplementary file 2 — jm3c01026_si_002.csv [file jm3c01026_si_002.csv]

Compound	SMILES	Km (μM)		Vmax (nmol/min/mg)
		U-87MG	Mouse Astrocytes	U-87MG	Mouse Astrocytes
PD1	IC1=C(C(I)=CC(C[C@H](N)C(O)=O)=C1)OC([C@H](C2=CC(C(C3=CC=CC=C3)=O)=CC=C2)C)=O	~174.4a	n.d.b	~1.27a	n.d.b
PD2	O=C(OC(C(I)=C1)=C(I)C=C1OC2=C(I)C=C(C[C@@H](C(O)=O)N)C=C2I)[C@H](C)C3=CC(C(C4=CC=CC=C4)=O)=CC=C3	118 ± 27	123 ± 21	13.0 ± 1.3	5.5 ± 0.4
PD3	IC1=C(OC(C2=CC=CC=C2O)=O)C(I)=CC(C[C@@H](C(O)=O)N)=C1	539 ± 97	685 ± 97	9.9 ± 1.2	13.0 ± 1.3
PD4	IC1=C(OC2=CC(I)=C(OC(C3=CC=CC=C3O)=O)C(I)=C2)C(I)=CC(C[C@@H](C(O)=O)N)=C1	106 ± 32	86 ± 32	9.0 ± 1.1	5.5 ± 0.8
PD5	COC1=CC=C2C=C([C@H](C)C(OC3=C(I)C=C(C[C@@H](C(O)=O)N)C=C3I)=O)C=CC2=C1	138 ± 79	n.d.b	9.0 ± 3.7	n.d.b
PD6	COC1=CC=C2C=C([C@@H](C)C(OC(C(I)=C3)=C(I)C=C3OC4=C(I)C=C(C[C@@H](C(O)=O)N)C=C4I)=O)C=CC2=C1	138 ± 36	n.d.b	13.5 ± 1.6	n.d.b
PD7	O=C(OC1=C(I)C=C(C[C@@H](C(O)=O)N)C=C1I)C(C)C2=CC(F)=C(C3=CC=CC=C3)C=C2	381 ± 73	360 ± 61	19.8 ± 2.3	10.3 ± 1.1
PD8	IC1=C(OC2=CC(I)=C(OC(C(C)C3=CC(F)=C(C4=CC=CC=C4)C=C3)=O)C(I)=C2)C(I)=CC(C[C@@H](C(O)=O)N)=C1	221 ± 48	58 ± 20	21.5 ± 2.4	3.0 ± 0.4
L-Thyroxine T4	IC1=C(OC2=CC(I)=C(O)C(I)=C2)C(I)=CC(C[C@@H](C(O)=O)N)=C1	111 ± 32	1248 ± 230	8.86 ± 1.33	9.7 ± 6.1
"a - Due to the linear uptake, only estimations of exact Km and Vmax can be reported, b - Due to the linear uptake, no exact Km and Vmax can be reported."
