# Supplementary material for: Targeting Glial Cells by Organic Anion-Transporting Polypeptide 1C1 (OATP1C1)-Utilizing l-Thyroxine-Derived Prodrugs
Source: J Med Chem. 2023 Nov 6;66(22):15094–114. doi: 10.1021/acs.jmedchem.3c01026 (PMC10683023; doi:10.1021/acs.jmedchem.3c01026)
Supplement: Supplementary file 3 — jm3c01026_si_003.zip [file jm3c01026_si_003.zip]

Archive with 15 entries (14 files):
- Pdb_and_docking_files/
- Pdb_and_docking_files/oatp1a4_mouse_docking_poses.zip
- __MACOSX/Pdb_and_docking_files/._oatp1a4_mouse_docking_poses.zip
- Pdb_and_docking_files/OATP1C1_model.pdb
- __MACOSX/Pdb_and_docking_files/._OATP1C1_model.pdb
- Pdb_and_docking_files/OATP1C1_human_docking_poses.zip
- __MACOSX/Pdb_and_docking_files/._OATP1C1_human_docking_poses.zip
- Pdb_and_docking_files/oatp1c1_mouse_docking_poses.zip
- __MACOSX/Pdb_and_docking_files/._oatp1c1_mouse_docking_poses.zip
- Pdb_and_docking_files/oatp1a5_mouse_docking_poses.zip
- __MACOSX/Pdb_and_docking_files/._oatp1a5_mouse_docking_poses.zip
- Pdb_and_docking_files/OATP1A2_human_docking_poses.zip
- __MACOSX/Pdb_and_docking_files/._OATP1A2_human_docking_poses.zip
- Pdb_and_docking_files/oatp1a6_mouse_docking_poses.zip
- __MACOSX/Pdb_and_docking_files/._oatp1a6_mouse_docking_poses.zip
