# Supplementary material for: Targeting Glial Cells by Organic Anion-Transporting Polypeptide 1C1 (OATP1C1)-Utilizing l-Thyroxine-Derived Prodrugs
Source: J Med Chem. 2023 Nov 6;66(22):15094–114. doi: 10.1021/acs.jmedchem.3c01026 (PMC10683023; doi:10.1021/acs.jmedchem.3c01026)
Supplement: Supplementary file 3 — jm3c01026_si_003.zip [file jm3c01026_si_003.zip › Pdb_and_docking_files/OATP1C1_model.pdb]

TITLE     ALPHAFOLD MONOMER V2.0 PREDICTION FOR SOLUTE CARRIER ORGANIC
TITLE    2 ANION TRANSPORTER FAMILY MEMBER 1C1 (Q9NYB5)
REMARK   4      COMPLIES WITH FORMAT V. 3.0, 1-DEC-2006
REMARK 888
REMARK 888 WRITTEN BY MAESTRO (A PRODUCT OF SCHRODINGER, LLC)
ATOM      1  N   CYS A  39      -0.469 -22.830  26.507  1.00 56.86           N  
ATOM      2  CA  CYS A  39       0.587 -22.148  25.730  1.00 56.86           C  
ATOM      3  C   CYS A  39       0.410 -22.451  24.217  1.00 56.86           C  
ATOM      4  O   CYS A  39       0.749 -21.592  23.400  1.00 56.86           O  
ATOM      5  CB  CYS A  39       2.001 -22.522  26.244  1.00 56.86           C  
ATOM      6  SG  CYS A  39       3.314 -21.470  25.551  1.00 56.86           S  
ATOM      7  H1  CYS A  39      -0.300 -22.759  27.501  1.00 56.86           H  
ATOM      8  H2  CYS A  39      -1.377 -22.420  26.338  1.00 56.86           H  
ATOM      9  HA  CYS A  39       0.477 -21.070  25.868  1.00 56.86           H  
ATOM     10  HB3 CYS A  39       2.233 -23.567  26.027  1.00 56.86           H  
ATOM     11  HB2 CYS A  39       2.046 -22.417  27.328  1.00 56.86           H  
ATOM     12  HG  CYS A  39       2.942 -20.348  26.175  1.00 56.86           H  
ATOM     13  N   GLY A  40      -0.066 -23.661  23.860  1.00 80.73           N  
ATOM     14  CA  GLY A  40      -0.198 -24.133  22.482  1.00 80.73           C  
ATOM     15  C   GLY A  40      -1.303 -23.398  21.707  1.00 80.73           C  
ATOM     16  O   GLY A  40      -1.116 -23.137  20.522  1.00 80.73           O  
ATOM     17  H   GLY A  40      -0.324 -24.306  24.593  1.00 80.73           H  
ATOM     18  HA3 GLY A  40      -0.431 -25.198  22.495  1.00 80.73           H  
ATOM     19  HA2 GLY A  40       0.756 -24.024  21.963  1.00 80.73           H  
ATOM     20  N   GLU A  41      -2.425 -23.040  22.359  1.00 84.65           N  
ATOM     21  CA  GLU A  41      -3.553 -22.336  21.733  1.00 84.65           C  
ATOM     22  C   GLU A  41      -3.240 -20.875  21.357  1.00 84.65           C  
ATOM     23  O   GLU A  41      -3.747 -20.403  20.340  1.00 84.65           O  
ATOM     24  CB  GLU A  41      -4.802 -22.409  22.633  1.00 84.65           C  
ATOM     25  CG  GLU A  41      -5.316 -23.848  22.869  1.00 84.65           C  
ATOM     26  CD  GLU A  41      -6.623 -23.959  23.674  1.00 84.65           C  
ATOM     27  OE1 GLU A  41      -7.171 -25.083  23.685  1.00 84.65           O  
ATOM     28  OE2 GLU A  41      -7.062 -22.950  24.273  1.00 84.65           O1-
ATOM     29  H   GLU A  41      -2.532 -23.277  23.334  1.00 84.65           H  
ATOM     30  HA  GLU A  41      -3.790 -22.857  20.803  1.00 84.65           H  
ATOM     31  HB3 GLU A  41      -5.601 -21.824  22.176  1.00 84.65           H  
ATOM     32  HB2 GLU A  41      -4.584 -21.934  23.592  1.00 84.65           H  
ATOM     33  HG3 GLU A  41      -4.556 -24.431  23.390  1.00 84.65           H  
ATOM     34  HG2 GLU A  41      -5.467 -24.334  21.904  1.00 84.65           H  
ATOM     35  N   LEU A  42      -2.392 -20.202  22.156  1.00 87.99           N  
ATOM     36  CA  LEU A  42      -1.897 -18.849  21.887  1.00 87.99           C  
ATOM     37  C   LEU A  42      -0.851 -18.824  20.760  1.00 87.99           C  
ATOM     38  O   LEU A  42      -0.844 -17.873  19.981  1.00 87.99           O  
ATOM     39  CB  LEU A  42      -1.369 -18.237  23.205  1.00 87.99           C  
ATOM     40  CG  LEU A  42      -0.833 -16.787  23.125  1.00 87.99           C  
ATOM     41  CD1 LEU A  42      -1.867 -15.767  22.605  1.00 87.99           C  
ATOM     42  CD2 LEU A  42      -0.279 -16.355  24.489  1.00 87.99           C  
ATOM     43  H   LEU A  42      -2.015 -20.659  22.974  1.00 87.99           H  
ATOM     44  HA  LEU A  42      -2.742 -18.251  21.544  1.00 87.99           H  
ATOM     45  HB3 LEU A  42      -0.577 -18.881  23.591  1.00 87.99           H  
ATOM     46  HB2 LEU A  42      -2.164 -18.273  23.951  1.00 87.99           H  
ATOM     47  HG  LEU A  42       0.015 -16.774  22.440  1.00 87.99           H  
ATOM     48 HD11 LEU A  42      -1.925 -14.880  23.238  1.00 87.99           H  
ATOM     49 HD12 LEU A  42      -1.604 -15.430  21.603  1.00 87.99           H  
ATOM     50 HD13 LEU A  42      -2.871 -16.184  22.551  1.00 87.99           H  
ATOM     51 HD21 LEU A  42       0.311 -15.445  24.394  1.00 87.99           H  
ATOM     52 HD22 LEU A  42      -1.084 -16.157  25.196  1.00 87.99           H  
ATOM     53 HD23 LEU A  42       0.365 -17.119  24.924  1.00 87.99           H  
ATOM     54  N   LYS A  43      -0.026 -19.882  20.666  1.00 89.35           N  
ATOM     55  CA  LYS A  43       0.921 -20.097  19.571  1.00 89.35           C  
ATOM     56  C   LYS A  43       0.227 -20.422  18.237  1.00 89.35           C  
ATOM     57  O   LYS A  43       0.675 -19.922  17.208  1.00 89.35           O  
ATOM     58  CB  LYS A  43       1.936 -21.184  19.968  1.00 89.35           C  
ATOM     59  CG  LYS A  43       2.990 -20.673  20.963  1.00 89.35           C  
ATOM     60  CD  LYS A  43       3.919 -21.787  21.462  1.00 89.35           C  
ATOM     61  CE  LYS A  43       5.098 -21.236  22.280  1.00 89.35           C  
ATOM     62  NZ  LYS A  43       5.927 -22.319  22.839  1.00 89.35           N1+
ATOM     63  H   LYS A  43      -0.086 -20.620  21.353  1.00 89.35           H  
ATOM     64  HA  LYS A  43       1.471 -19.165  19.429  1.00 89.35           H  
ATOM     65  HB3 LYS A  43       2.466 -21.533  19.080  1.00 89.35           H  
ATOM     66  HB2 LYS A  43       1.417 -22.055  20.370  1.00 89.35           H  
ATOM     67  HG3 LYS A  43       2.503 -20.201  21.817  1.00 89.35           H  
ATOM     68  HG2 LYS A  43       3.582 -19.891  20.484  1.00 89.35           H  
ATOM     69  HD3 LYS A  43       4.291 -22.360  20.611  1.00 89.35           H  
ATOM     70  HD2 LYS A  43       3.336 -22.481  22.070  1.00 89.35           H  
ATOM     71  HE3 LYS A  43       4.735 -20.615  23.099  1.00 89.35           H  
ATOM     72  HE2 LYS A  43       5.726 -20.600  21.655  1.00 89.35           H  
ATOM     73  HZ1 LYS A  43       6.293 -22.887  22.089  1.00 89.35           H  
ATOM     74  HZ2 LYS A  43       6.693 -21.921  23.364  1.00 89.35           H  
ATOM     75  HZ3 LYS A  43       5.363 -22.891  23.450  1.00 89.35           H  
ATOM     76  N   VAL A  44      -0.871 -21.199  18.280  1.00 92.29           N  
ATOM     77  CA  VAL A  44      -1.746 -21.467  17.134  1.00 92.29           C  
ATOM     78  C   VAL A  44      -2.474 -20.198  16.649  1.00 92.29           C  
ATOM     79  O   VAL A  44      -2.566 -20.007  15.437  1.00 92.29           O  
ATOM     80  CB  VAL A  44      -2.774 -22.600  17.445  1.00 92.29           C  
ATOM     81  CG1 VAL A  44      -4.009 -22.679  16.517  1.00 92.29           C  
ATOM     82  CG2 VAL A  44      -2.073 -23.971  17.451  1.00 92.29           C  
ATOM     83  H   VAL A  44      -1.159 -21.602  19.161  1.00 92.29           H  
ATOM     84  HA  VAL A  44      -1.110 -21.804  16.314  1.00 92.29           H  
ATOM     85  HB  VAL A  44      -3.152 -22.433  18.454  1.00 92.29           H  
ATOM     86 HG11 VAL A  44      -4.621 -23.550  16.754  1.00 92.29           H  
ATOM     87 HG12 VAL A  44      -4.658 -21.809  16.617  1.00 92.29           H  
ATOM     88 HG13 VAL A  44      -3.714 -22.760  15.470  1.00 92.29           H  
ATOM     89 HG21 VAL A  44      -2.743 -24.756  17.802  1.00 92.29           H  
ATOM     90 HG22 VAL A  44      -1.738 -24.245  16.450  1.00 92.29           H  
ATOM     91 HG23 VAL A  44      -1.196 -23.978  18.097  1.00 92.29           H  
ATOM     92  N   PHE A  45      -2.920 -19.338  17.585  1.00 93.96           N  
ATOM     93  CA  PHE A  45      -3.517 -18.038  17.273  1.00 93.96           C  
ATOM     94  C   PHE A  45      -2.508 -17.072  16.628  1.00 93.96           C  
ATOM     95  O   PHE A  45      -2.855 -16.435  15.638  1.00 93.96           O  
ATOM     96  CB  PHE A  45      -4.194 -17.424  18.521  1.00 93.96           C  
ATOM     97  CG  PHE A  45      -4.970 -16.146  18.236  1.00 93.96           C  
ATOM     98  CD1 PHE A  45      -4.317 -14.893  18.216  1.00 93.96           C  
ATOM     99  CD2 PHE A  45      -6.303 -16.228  17.780  1.00 93.96           C  
ATOM    100  CE1 PHE A  45      -4.993 -13.766  17.770  1.00 93.96           C  
ATOM    101  CE2 PHE A  45      -6.965 -15.087  17.350  1.00 93.96           C  
ATOM    102  CZ  PHE A  45      -6.309 -13.864  17.339  1.00 93.96           C  
ATOM    103  H   PHE A  45      -2.827 -19.568  18.565  1.00 93.96           H  
ATOM    104  HA  PHE A  45      -4.294 -18.217  16.530  1.00 93.96           H  
ATOM    105  HB3 PHE A  45      -3.452 -17.225  19.295  1.00 93.96           H  
ATOM    106  HB2 PHE A  45      -4.888 -18.147  18.951  1.00 93.96           H  
ATOM    107  HD1 PHE A  45      -3.282 -14.814  18.516  1.00 93.96           H  
ATOM    108  HD2 PHE A  45      -6.815 -17.178  17.765  1.00 93.96           H  
ATOM    109  HE1 PHE A  45      -4.489 -12.812  17.746  1.00 93.96           H  
ATOM    110  HE2 PHE A  45      -7.988 -15.154  17.008  1.00 93.96           H  
ATOM    111  HZ  PHE A  45      -6.831 -12.987  16.992  1.00 93.96           H  
ATOM    112  N   LEU A  46      -1.283 -17.009  17.179  1.00 92.95           N  
ATOM    113  CA  LEU A  46      -0.165 -16.207  16.678  1.00 92.95           C  
ATOM    114  C   LEU A  46       0.263 -16.605  15.253  1.00 92.95           C  
ATOM    115  O   LEU A  46       0.479 -15.715  14.432  1.00 92.95           O  
ATOM    116  CB  LEU A  46       0.992 -16.277  17.707  1.00 92.95           C  
ATOM    117  CG  LEU A  46       2.368 -15.711  17.278  1.00 92.95           C  
ATOM    118  CD1 LEU A  46       2.301 -14.220  16.881  1.00 92.95           C  
ATOM    119  CD2 LEU A  46       3.433 -15.983  18.360  1.00 92.95           C  
ATOM    120  H   LEU A  46      -1.092 -17.554  18.009  1.00 92.95           H  
ATOM    121  HA  LEU A  46      -0.513 -15.173  16.631  1.00 92.95           H  
ATOM    122  HB3 LEU A  46       1.144 -17.323  17.975  1.00 92.95           H  
ATOM    123  HB2 LEU A  46       0.673 -15.784  18.626  1.00 92.95           H  
ATOM    124  HG  LEU A  46       2.704 -16.257  16.396  1.00 92.95           H  
ATOM    125 HD11 LEU A  46       3.027 -13.604  17.409  1.00 92.95           H  
ATOM    126 HD12 LEU A  46       2.505 -14.105  15.817  1.00 92.95           H  
ATOM    127 HD13 LEU A  46       1.321 -13.785  17.074  1.00 92.95           H  
ATOM    128 HD21 LEU A  46       4.087 -15.130  18.532  1.00 92.95           H  
ATOM    129 HD22 LEU A  46       2.985 -16.247  19.318  1.00 92.95           H  
ATOM    130 HD23 LEU A  46       4.075 -16.814  18.065  1.00 92.95           H  
ATOM    131  N   CYS A  47       0.351 -17.920  14.984  1.00 94.22           N  
ATOM    132  CA  CYS A  47       0.700 -18.487  13.678  1.00 94.22           C  
ATOM    133  C   CYS A  47      -0.402 -18.260  12.629  1.00 94.22           C  
ATOM    134  O   CYS A  47      -0.077 -17.927  11.489  1.00 94.22           O  
ATOM    135  CB  CYS A  47       1.027 -19.991  13.766  1.00 94.22           C  
ATOM    136  SG  CYS A  47       2.598 -20.237  14.639  1.00 94.22           S  
ATOM    137  H   CYS A  47       0.172 -18.588  15.723  1.00 94.22           H  
ATOM    138  HA  CYS A  47       1.592 -17.969  13.320  1.00 94.22           H  
ATOM    139  HB3 CYS A  47       1.126 -20.429  12.772  1.00 94.22           H  
ATOM    140  HB2 CYS A  47       0.235 -20.537  14.282  1.00 94.22           H  
ATOM    141  HG  CYS A  47       2.128 -19.920  15.851  1.00 94.22           H  
ATOM    142  N   ALA A  48      -1.674 -18.413  13.036  1.00 95.60           N  
ATOM    143  CA  ALA A  48      -2.846 -18.163  12.198  1.00 95.60           C  
ATOM    144  C   ALA A  48      -3.011 -16.675  11.851  1.00 95.60           C  
ATOM    145  O   ALA A  48      -3.284 -16.365  10.694  1.00 95.60           O  
ATOM    146  CB  ALA A  48      -4.098 -18.718  12.892  1.00 95.60           C  
ATOM    147  H   ALA A  48      -1.864 -18.706  13.985  1.00 95.60           H  
ATOM    148  HA  ALA A  48      -2.712 -18.713  11.264  1.00 95.60           H  
ATOM    149  HB1 ALA A  48      -4.973 -18.626  12.251  1.00 95.60           H  
ATOM    150  HB2 ALA A  48      -3.982 -19.778  13.118  1.00 95.60           H  
ATOM    151  HB3 ALA A  48      -4.309 -18.198  13.827  1.00 95.60           H  
ATOM    152  N   LEU A  49      -2.790 -15.787  12.838  1.00 95.68           N  
ATOM    153  CA  LEU A  49      -2.808 -14.331  12.687  1.00 95.68           C  
ATOM    154  C   LEU A  49      -1.670 -13.820  11.789  1.00 95.68           C  
ATOM    155  O   LEU A  49      -1.924 -12.957  10.954  1.00 95.68           O  
ATOM    156  CB  LEU A  49      -2.789 -13.666  14.083  1.00 95.68           C  
ATOM    157  CG  LEU A  49      -2.959 -12.130  14.088  1.00 95.68           C  
ATOM    158  CD1 LEU A  49      -4.311 -11.701  13.485  1.00 95.68           C  
ATOM    159  CD2 LEU A  49      -2.765 -11.557  15.505  1.00 95.68           C  
ATOM    160  H   LEU A  49      -2.587 -16.128  13.770  1.00 95.68           H  
ATOM    161  HA  LEU A  49      -3.747 -14.075  12.196  1.00 95.68           H  
ATOM    162  HB3 LEU A  49      -1.854 -13.928  14.583  1.00 95.68           H  
ATOM    163  HB2 LEU A  49      -3.585 -14.096  14.693  1.00 95.68           H  
ATOM    164  HG  LEU A  49      -2.170 -11.691  13.477  1.00 95.68           H  
ATOM    165 HD11 LEU A  49      -4.644 -10.745  13.885  1.00 95.68           H  
ATOM    166 HD12 LEU A  49      -4.236 -11.584  12.404  1.00 95.68           H  
ATOM    167 HD13 LEU A  49      -5.094 -12.435  13.680  1.00 95.68           H  
ATOM    168 HD21 LEU A  49      -2.120 -10.677  15.490  1.00 95.68           H  
ATOM    169 HD22 LEU A  49      -3.711 -11.257  15.950  1.00 95.68           H  
ATOM    170 HD23 LEU A  49      -2.311 -12.280  16.185  1.00 95.68           H  
ATOM    171  N   SER A  50      -0.461 -14.390  11.937  1.00 95.39           N  
ATOM    172  CA  SER A  50       0.698 -14.100  11.090  1.00 95.39           C  
ATOM    173  C   SER A  50       0.452 -14.480   9.619  1.00 95.39           C  
ATOM    174  O   SER A  50       0.744 -13.671   8.741  1.00 95.39           O  
ATOM    175  CB  SER A  50       1.949 -14.814  11.637  1.00 95.39           C  
ATOM    176  OG  SER A  50       2.418 -14.178  12.807  1.00 95.39           O  
ATOM    177  H   SER A  50      -0.324 -15.088  12.656  1.00 95.39           H  
ATOM    178  HA  SER A  50       0.877 -13.022  11.119  1.00 95.39           H  
ATOM    179  HB3 SER A  50       2.760 -14.787  10.909  1.00 95.39           H  
ATOM    180  HB2 SER A  50       1.749 -15.866  11.846  1.00 95.39           H  
ATOM    181  HG  SER A  50       1.839 -14.427  13.534  1.00 95.39           H  
ATOM    182  N   PHE A  51      -0.128 -15.671   9.381  1.00 96.44           N  
ATOM    183  CA  PHE A  51      -0.488 -16.165   8.050  1.00 96.44           C  
ATOM    184  C   PHE A  51      -1.619 -15.365   7.370  1.00 96.44           C  
ATOM    185  O   PHE A  51      -1.575 -15.189   6.154  1.00 96.44           O  
ATOM    186  CB  PHE A  51      -0.772 -17.682   8.120  1.00 96.44           C  
ATOM    187  CG  PHE A  51      -1.164 -18.344   6.807  1.00 96.44           C  
ATOM    188  CD1 PHE A  51      -2.406 -19.001   6.676  1.00 96.44           C  
ATOM    189  CD2 PHE A  51      -0.291 -18.299   5.699  1.00 96.44           C  
ATOM    190  CE1 PHE A  51      -2.754 -19.588   5.466  1.00 96.44           C  
ATOM    191  CE2 PHE A  51      -0.664 -18.883   4.496  1.00 96.44           C  
ATOM    192  CZ  PHE A  51      -1.892 -19.524   4.380  1.00 96.44           C  
ATOM    193  H   PHE A  51      -0.346 -16.283  10.156  1.00 96.44           H  
ATOM    194  HA  PHE A  51       0.398 -16.036   7.425  1.00 96.44           H  
ATOM    195  HB3 PHE A  51      -1.541 -17.877   8.869  1.00 96.44           H  
ATOM    196  HB2 PHE A  51       0.124 -18.192   8.475  1.00 96.44           H  
ATOM    197  HD1 PHE A  51      -3.086 -19.049   7.512  1.00 96.44           H  
ATOM    198  HD2 PHE A  51       0.665 -17.802   5.778  1.00 96.44           H  
ATOM    199  HE1 PHE A  51      -3.702 -20.095   5.364  1.00 96.44           H  
ATOM    200  HE2 PHE A  51       0.002 -18.838   3.647  1.00 96.44           H  
ATOM    201  HZ  PHE A  51      -2.177 -19.976   3.441  1.00 96.44           H  
ATOM    202  N   VAL A  52      -2.571 -14.853   8.167  1.00 96.87           N  
ATOM    203  CA  VAL A  52      -3.623 -13.934   7.727  1.00 96.87           C  
ATOM    204  C   VAL A  52      -3.073 -12.537   7.349  1.00 96.87           C  
ATOM    205  O   VAL A  52      -3.509 -11.982   6.341  1.00 96.87           O  
ATOM    206  CB  VAL A  52      -4.741 -13.815   8.805  1.00 96.87           C  
ATOM    207  CG1 VAL A  52      -5.632 -12.573   8.705  1.00 96.87           C  
ATOM    208  CG2 VAL A  52      -5.654 -15.048   8.792  1.00 96.87           C  
ATOM    209  H   VAL A  52      -2.557 -15.067   9.155  1.00 96.87           H  
ATOM    210  HA  VAL A  52      -4.068 -14.356   6.823  1.00 96.87           H  
ATOM    211  HB  VAL A  52      -4.266 -13.781   9.785  1.00 96.87           H  
ATOM    212 HG11 VAL A  52      -6.434 -12.596   9.442  1.00 96.87           H  
ATOM    213 HG12 VAL A  52      -5.057 -11.669   8.886  1.00 96.87           H  
ATOM    214 HG13 VAL A  52      -6.081 -12.512   7.715  1.00 96.87           H  
ATOM    215 HG21 VAL A  52      -6.414 -14.980   9.569  1.00 96.87           H  
ATOM    216 HG22 VAL A  52      -6.181 -15.134   7.842  1.00 96.87           H  
ATOM    217 HG23 VAL A  52      -5.098 -15.970   8.949  1.00 96.87           H  
ATOM    218  N   TYR A  53      -2.111 -12.013   8.133  1.00 95.78           N  
ATOM    219  CA  TYR A  53      -1.390 -10.766   7.848  1.00 95.78           C  
ATOM    220  C   TYR A  53      -0.488 -10.857   6.603  1.00 95.78           C  
ATOM    221  O   TYR A  53      -0.333  -9.849   5.914  1.00 95.78           O  
ATOM    222  CB  TYR A  53      -0.596 -10.310   9.090  1.00 95.78           C  
ATOM    223  CG  TYR A  53      -1.308  -9.312   9.994  1.00 95.78           C  
ATOM    224  CD1 TYR A  53      -0.834  -7.986  10.079  1.00 95.78           C  
ATOM    225  CD2 TYR A  53      -2.415  -9.695  10.780  1.00 95.78           C  
ATOM    226  CE1 TYR A  53      -1.405  -7.073  10.979  1.00 95.78           C  
ATOM    227  CE2 TYR A  53      -2.987  -8.784  11.691  1.00 95.78           C  
ATOM    228  OH  TYR A  53      -2.965  -6.609  12.720  1.00 95.78           O  
ATOM    229  CZ  TYR A  53      -2.463  -7.482  11.806  1.00 95.78           C  
ATOM    230  H   TYR A  53      -1.821 -12.514   8.963  1.00 95.78           H  
ATOM    231  HA  TYR A  53      -2.143 -10.010   7.634  1.00 95.78           H  
ATOM    232  HB3 TYR A  53       0.332  -9.828   8.775  1.00 95.78           H  
ATOM    233  HB2 TYR A  53      -0.266 -11.166   9.680  1.00 95.78           H  
ATOM    234  HD1 TYR A  53      -0.022  -7.654   9.461  1.00 95.78           H  
ATOM    235  HD2 TYR A  53      -2.820 -10.691  10.703  1.00 95.78           H  
ATOM    236  HE1 TYR A  53      -1.016  -6.068  11.049  1.00 95.78           H  
ATOM    237  HE2 TYR A  53      -3.819  -9.090  12.308  1.00 95.78           H  
ATOM    238  HH  TYR A  53      -3.630  -7.002  13.289  1.00 95.78           H  
ATOM    239  N   PHE A  54       0.047 -12.055   6.312  1.00 96.43           N  
ATOM    240  CA  PHE A  54       0.734 -12.373   5.062  1.00 96.43           C  
ATOM    241  C   PHE A  54      -0.225 -12.407   3.858  1.00 96.43           C  
ATOM    242  O   PHE A  54       0.098 -11.817   2.831  1.00 96.43           O  
ATOM    243  CB  PHE A  54       1.549 -13.676   5.225  1.00 96.43           C  
ATOM    244  CG  PHE A  54       2.167 -14.257   3.964  1.00 96.43           C  
ATOM    245  CD1 PHE A  54       1.485 -15.247   3.221  1.00 96.43           C  
ATOM    246  CD2 PHE A  54       3.353 -13.700   3.441  1.00 96.43           C  
ATOM    247  CE1 PHE A  54       2.018 -15.703   2.023  1.00 96.43           C  
ATOM    248  CE2 PHE A  54       3.867 -14.169   2.240  1.00 96.43           C  
ATOM    249  CZ  PHE A  54       3.208 -15.173   1.540  1.00 96.43           C  
ATOM    250  H   PHE A  54      -0.091 -12.826   6.952  1.00 96.43           H  
ATOM    251  HA  PHE A  54       1.453 -11.572   4.869  1.00 96.43           H  
ATOM    252  HB3 PHE A  54       0.938 -14.446   5.694  1.00 96.43           H  
ATOM    253  HB2 PHE A  54       2.367 -13.487   5.915  1.00 96.43           H  
ATOM    254  HD1 PHE A  54       0.550 -15.651   3.581  1.00 96.43           H  
ATOM    255  HD2 PHE A  54       3.863 -12.907   3.971  1.00 96.43           H  
ATOM    256  HE1 PHE A  54       1.501 -16.467   1.460  1.00 96.43           H  
ATOM    257  HE2 PHE A  54       4.777 -13.745   1.843  1.00 96.43           H  
ATOM    258  HZ  PHE A  54       3.615 -15.529   0.605  1.00 96.43           H  
ATOM    259  N   ALA A  55      -1.377 -13.083   4.020  1.00 96.94           N  
ATOM    260  CA  ALA A  55      -2.407 -13.283   2.997  1.00 96.94           C  
ATOM    261  C   ALA A  55      -3.056 -11.981   2.500  1.00 96.94           C  
ATOM    262  O   ALA A  55      -3.204 -11.810   1.290  1.00 96.94           O  
ATOM    263  CB  ALA A  55      -3.484 -14.235   3.544  1.00 96.94           C  
ATOM    264  H   ALA A  55      -1.549 -13.547   4.902  1.00 96.94           H  
ATOM    265  HA  ALA A  55      -1.929 -13.767   2.142  1.00 96.94           H  
ATOM    266  HB1 ALA A  55      -4.259 -14.427   2.801  1.00 96.94           H  
ATOM    267  HB2 ALA A  55      -3.056 -15.197   3.827  1.00 96.94           H  
ATOM    268  HB3 ALA A  55      -3.976 -13.824   4.425  1.00 96.94           H  
ATOM    269  N   LYS A  56      -3.413 -11.090   3.442  1.00 95.38           N  
ATOM    270  CA  LYS A  56      -4.070  -9.809   3.174  1.00 95.38           C  
ATOM    271  C   LYS A  56      -3.130  -8.807   2.471  1.00 95.38           C  
ATOM    272  O   LYS A  56      -3.580  -8.080   1.586  1.00 95.38           O  
ATOM    273  CB  LYS A  56      -4.653  -9.259   4.501  1.00 95.38           C  
ATOM    274  CG  LYS A  56      -3.684  -8.458   5.396  1.00 95.38           C  
ATOM    275  CD  LYS A  56      -4.244  -8.189   6.798  1.00 95.38           C  
ATOM    276  CE  LYS A  56      -3.357  -7.285   7.675  1.00 95.38           C  
ATOM    277  NZ  LYS A  56      -3.334  -5.884   7.218  1.00 95.38           N1+
ATOM    278  H   LYS A  56      -3.266 -11.318   4.416  1.00 95.38           H  
ATOM    279  HA  LYS A  56      -4.907 -10.003   2.499  1.00 95.38           H  
ATOM    280  HB3 LYS A  56      -5.098 -10.078   5.066  1.00 95.38           H  
ATOM    281  HB2 LYS A  56      -5.486  -8.604   4.259  1.00 95.38           H  
ATOM    282  HG3 LYS A  56      -3.447  -7.510   4.913  1.00 95.38           H  
ATOM    283  HG2 LYS A  56      -2.747  -9.003   5.492  1.00 95.38           H  
ATOM    284  HD3 LYS A  56      -4.343  -9.154   7.292  1.00 95.38           H  
ATOM    285  HD2 LYS A  56      -5.253  -7.784   6.732  1.00 95.38           H  
ATOM    286  HE3 LYS A  56      -2.335  -7.662   7.697  1.00 95.38           H  
ATOM    287  HE2 LYS A  56      -3.726  -7.298   8.701  1.00 95.38           H  
ATOM    288  HZ1 LYS A  56      -4.277  -5.519   7.194  1.00 95.38           H  
ATOM    289  HZ2 LYS A  56      -2.770  -5.324   7.841  1.00 95.38           H  
ATOM    290  HZ3 LYS A  56      -2.954  -5.840   6.283  1.00 95.38           H  
ATOM    291  N   ALA A  57      -1.847  -8.807   2.875  1.00 95.47           N  
ATOM    292  CA  ALA A  57      -0.817  -7.905   2.369  1.00 95.47           C  
ATOM    293  C   ALA A  57      -0.180  -8.408   1.060  1.00 95.47           C  
ATOM    294  O   ALA A  57       0.326  -7.587   0.296  1.00 95.47           O  
ATOM    295  CB  ALA A  57       0.223  -7.683   3.474  1.00 95.47           C  
ATOM    296  H   ALA A  57      -1.559  -9.445   3.603  1.00 95.47           H  
ATOM    297  HA  ALA A  57      -1.280  -6.939   2.170  1.00 95.47           H  
ATOM    298  HB1 ALA A  57       0.889  -6.860   3.218  1.00 95.47           H  
ATOM    299  HB2 ALA A  57      -0.258  -7.412   4.415  1.00 95.47           H  
ATOM    300  HB3 ALA A  57       0.822  -8.575   3.656  1.00 95.47           H  
ATOM    301  N   LEU A  58      -0.262  -9.725   0.792  1.00 97.11           N  
ATOM    302  CA  LEU A  58       0.047 -10.342  -0.500  1.00 97.11           C  
ATOM    303  C   LEU A  58      -1.007  -9.987  -1.557  1.00 97.11           C  
ATOM    304  O   LEU A  58      -0.628  -9.688  -2.687  1.00 97.11           O  
ATOM    305  CB  LEU A  58       0.254 -11.866  -0.315  1.00 97.11           C  
ATOM    306  CG  LEU A  58       0.514 -12.693  -1.602  1.00 97.11           C  
ATOM    307  CD1 LEU A  58       1.356 -13.945  -1.304  1.00 97.11           C  
ATOM    308  CD2 LEU A  58      -0.773 -13.083  -2.362  1.00 97.11           C  
ATOM    309  H   LEU A  58      -0.650 -10.345   1.490  1.00 97.11           H  
ATOM    310  HA  LEU A  58       0.987  -9.920  -0.856  1.00 97.11           H  
ATOM    311  HB3 LEU A  58      -0.585 -12.303   0.227  1.00 97.11           H  
ATOM    312  HB2 LEU A  58       1.113 -11.975   0.349  1.00 97.11           H  
ATOM    313  HG  LEU A  58       1.125 -12.077  -2.261  1.00 97.11           H  
ATOM    314 HD11 LEU A  58       1.856 -14.296  -2.206  1.00 97.11           H  
ATOM    315 HD12 LEU A  58       2.131 -13.740  -0.566  1.00 97.11           H  
ATOM    316 HD13 LEU A  58       0.744 -14.763  -0.922  1.00 97.11           H  
ATOM    317 HD21 LEU A  58      -0.817 -14.149  -2.588  1.00 97.11           H  
ATOM    318 HD22 LEU A  58      -1.673 -12.843  -1.796  1.00 97.11           H  
ATOM    319 HD23 LEU A  58      -0.834 -12.554  -3.313  1.00 97.11           H  
ATOM    320  N   ALA A  59      -2.294  -9.987  -1.167  1.00 97.08           N  
ATOM    321  CA  ALA A  59      -3.408  -9.561  -2.015  1.00 97.08           C  
ATOM    322  C   ALA A  59      -3.389  -8.049  -2.316  1.00 97.08           C  
ATOM    323  O   ALA A  59      -3.793  -7.660  -3.411  1.00 97.08           O  
ATOM    324  CB  ALA A  59      -4.731  -9.981  -1.361  1.00 97.08           C  
ATOM    325  H   ALA A  59      -2.530 -10.266  -0.225  1.00 97.08           H  
ATOM    326  HA  ALA A  59      -3.323 -10.093  -2.965  1.00 97.08           H  
ATOM    327  HB1 ALA A  59      -5.570  -9.789  -2.029  1.00 97.08           H  
ATOM    328  HB2 ALA A  59      -4.739 -11.048  -1.134  1.00 97.08           H  
ATOM    329  HB3 ALA A  59      -4.910  -9.445  -0.429  1.00 97.08           H  
ATOM    330  N   GLU A  60      -2.881  -7.240  -1.367  1.00 94.54           N  
ATOM    331  CA  GLU A  60      -2.650  -5.803  -1.524  1.00 94.54           C  
ATOM    332  C   GLU A  60      -1.462  -5.501  -2.454  1.00 94.54           C  
ATOM    333  O   GLU A  60      -1.594  -4.641  -3.320  1.00 94.54           O  
ATOM    334  CB  GLU A  60      -2.479  -5.153  -0.136  1.00 94.54           C  
ATOM    335  CG  GLU A  60      -2.257  -3.619  -0.157  1.00 94.54           C  
ATOM    336  CD  GLU A  60      -2.059  -2.957   1.218  1.00 94.54           C  
ATOM    337  OE1 GLU A  60      -1.903  -1.716   1.212  1.00 94.54           O  
ATOM    338  OE2 GLU A  60      -2.054  -3.671   2.247  1.00 94.54           O1-
ATOM    339  H   GLU A  60      -2.598  -7.639  -0.482  1.00 94.54           H  
ATOM    340  HA  GLU A  60      -3.541  -5.373  -1.984  1.00 94.54           H  
ATOM    341  HB3 GLU A  60      -1.636  -5.625   0.367  1.00 94.54           H  
ATOM    342  HB2 GLU A  60      -3.358  -5.380   0.470  1.00 94.54           H  
ATOM    343  HG3 GLU A  60      -3.106  -3.143  -0.649  1.00 94.54           H  
ATOM    344  HG2 GLU A  60      -1.378  -3.373  -0.753  1.00 94.54           H  
ATOM    345  N   GLY A  61      -0.338  -6.220  -2.285  1.00 95.31           N  
ATOM    346  CA  GLY A  61       0.852  -6.079  -3.129  1.00 95.31           C  
ATOM    347  C   GLY A  61       0.590  -6.572  -4.559  1.00 95.31           C  
ATOM    348  O   GLY A  61       1.145  -6.014  -5.504  1.00 95.31           O  
ATOM    349  H   GLY A  61      -0.289  -6.894  -1.532  1.00 95.31           H  
ATOM    350  HA3 GLY A  61       1.664  -6.666  -2.704  1.00 95.31           H  
ATOM    351  HA2 GLY A  61       1.181  -5.038  -3.144  1.00 95.31           H  
ATOM    352  N   TYR A  62      -0.286  -7.582  -4.716  1.00 97.48           N  
ATOM    353  CA  TYR A  62      -0.727  -8.102  -6.005  1.00 97.48           C  
ATOM    354  C   TYR A  62      -1.719  -7.164  -6.726  1.00 97.48           C  
ATOM    355  O   TYR A  62      -1.697  -7.121  -7.956  1.00 97.48           O  
ATOM    356  CB  TYR A  62      -1.275  -9.534  -5.834  1.00 97.48           C  
ATOM    357  CG  TYR A  62      -1.550 -10.228  -7.153  1.00 97.48           C  
ATOM    358  CD1 TYR A  62      -2.850 -10.235  -7.697  1.00 97.48           C  
ATOM    359  CD2 TYR A  62      -0.485 -10.804  -7.873  1.00 97.48           C  
ATOM    360  CE1 TYR A  62      -3.070 -10.778  -8.974  1.00 97.48           C  
ATOM    361  CE2 TYR A  62      -0.709 -11.350  -9.149  1.00 97.48           C  
ATOM    362  OH  TYR A  62      -2.202 -11.840 -10.948  1.00 97.48           O  
ATOM    363  CZ  TYR A  62      -1.997 -11.322  -9.706  1.00 97.48           C  
ATOM    364  H   TYR A  62      -0.691  -8.019  -3.899  1.00 97.48           H  
ATOM    365  HA  TYR A  62       0.160  -8.180  -6.633  1.00 97.48           H  
ATOM    366  HB3 TYR A  62      -2.178  -9.529  -5.221  1.00 97.48           H  
ATOM    367  HB2 TYR A  62      -0.545 -10.142  -5.298  1.00 97.48           H  
ATOM    368  HD1 TYR A  62      -3.670  -9.794  -7.151  1.00 97.48           H  
ATOM    369  HD2 TYR A  62       0.511 -10.813  -7.461  1.00 97.48           H  
ATOM    370  HE1 TYR A  62      -4.064 -10.767  -9.389  1.00 97.48           H  
ATOM    371  HE2 TYR A  62       0.106 -11.788  -9.702  1.00 97.48           H  
ATOM    372  HH  TYR A  62      -3.102 -11.693 -11.260  1.00 97.48           H  
ATOM    373  N   LEU A  63      -2.531  -6.398  -5.972  1.00 95.87           N  
ATOM    374  CA  LEU A  63      -3.414  -5.354  -6.506  1.00 95.87           C  
ATOM    375  C   LEU A  63      -2.624  -4.243  -7.218  1.00 95.87           C  
ATOM    376  O   LEU A  63      -2.948  -3.920  -8.359  1.00 95.87           O  
ATOM    377  CB  LEU A  63      -4.338  -4.806  -5.389  1.00 95.87           C  
ATOM    378  CG  LEU A  63      -5.272  -3.634  -5.782  1.00 95.87           C  
ATOM    379  CD1 LEU A  63      -6.365  -4.051  -6.782  1.00 95.87           C  
ATOM    380  CD2 LEU A  63      -5.888  -2.994  -4.530  1.00 95.87           C  
ATOM    381  H   LEU A  63      -2.514  -6.493  -4.966  1.00 95.87           H  
ATOM    382  HA  LEU A  63      -4.042  -5.827  -7.256  1.00 95.87           H  
ATOM    383  HB3 LEU A  63      -3.714  -4.466  -4.566  1.00 95.87           H  
ATOM    384  HB2 LEU A  63      -4.936  -5.623  -4.981  1.00 95.87           H  
ATOM    385  HG  LEU A  63      -4.683  -2.841  -6.244  1.00 95.87           H  
ATOM    386 HD11 LEU A  63      -7.322  -3.575  -6.563  1.00 95.87           H  
ATOM    387 HD12 LEU A  63      -6.090  -3.769  -7.799  1.00 95.87           H  
ATOM    388 HD13 LEU A  63      -6.534  -5.127  -6.767  1.00 95.87           H  
ATOM    389 HD21 LEU A  63      -6.407  -2.067  -4.775  1.00 95.87           H  
ATOM    390 HD22 LEU A  63      -6.606  -3.666  -4.068  1.00 95.87           H  
ATOM    391 HD23 LEU A  63      -5.128  -2.753  -3.786  1.00 95.87           H  
ATOM    392  N   LYS A  64      -1.581  -3.730  -6.542  1.00 94.64           N  
ATOM    393  CA  LYS A  64      -0.685  -2.686  -7.043  1.00 94.64           C  
ATOM    394  C   LYS A  64       0.126  -3.117  -8.283  1.00 94.64           C  
ATOM    395  O   LYS A  64       0.408  -2.272  -9.132  1.00 94.64           O  
ATOM    396  CB  LYS A  64       0.273  -2.240  -5.918  1.00 94.64           C  
ATOM    397  CG  LYS A  64      -0.387  -1.697  -4.638  1.00 94.64           C  
ATOM    398  CD  LYS A  64      -1.108  -0.351  -4.789  1.00 94.64           C  
ATOM    399  CE  LYS A  64      -1.679   0.122  -3.441  1.00 94.64           C  
ATOM    400  NZ  LYS A  64      -2.322   1.441  -3.539  1.00 94.64           N1+
ATOM    401  H   LYS A  64      -1.388  -4.067  -5.609  1.00 94.64           H  
ATOM    402  HA  LYS A  64      -1.305  -1.838  -7.329  1.00 94.64           H  
ATOM    403  HB3 LYS A  64       0.960  -1.483  -6.299  1.00 94.64           H  
ATOM    404  HB2 LYS A  64       0.888  -3.095  -5.633  1.00 94.64           H  
ATOM    405  HG3 LYS A  64       0.385  -1.601  -3.872  1.00 94.64           H  
ATOM    406  HG2 LYS A  64      -1.095  -2.422  -4.250  1.00 94.64           H  
ATOM    407  HD3 LYS A  64      -1.910  -0.444  -5.522  1.00 94.64           H  
ATOM    408  HD2 LYS A  64      -0.411   0.389  -5.183  1.00 94.64           H  
ATOM    409  HE3 LYS A  64      -0.881   0.188  -2.699  1.00 94.64           H  
ATOM    410  HE2 LYS A  64      -2.409  -0.596  -3.065  1.00 94.64           H  
ATOM    411  HZ1 LYS A  64      -3.114   1.387  -4.173  1.00 94.64           H  
ATOM    412  HZ2 LYS A  64      -2.655   1.730  -2.631  1.00 94.64           H  
ATOM    413  HZ3 LYS A  64      -1.669   2.123  -3.896  1.00 94.64           H  
ATOM    414  N   SER A  65       0.477  -4.413  -8.362  1.00 95.73           N  
ATOM    415  CA  SER A  65       1.276  -5.005  -9.437  1.00 95.73           C  
ATOM    416  C   SER A  65       0.508  -5.191 -10.765  1.00 95.73           C  
ATOM    417  O   SER A  65       1.119  -5.078 -11.826  1.00 95.73           O  
ATOM    418  CB  SER A  65       1.894  -6.322  -8.912  1.00 95.73           C  
ATOM    419  OG  SER A  65       1.001  -7.416  -8.969  1.00 95.73           O  
ATOM    420  H   SER A  65       0.214  -5.036  -7.612  1.00 95.73           H  
ATOM    421  HA  SER A  65       2.101  -4.317  -9.631  1.00 95.73           H  
ATOM    422  HB3 SER A  65       2.259  -6.206  -7.892  1.00 95.73           H  
ATOM    423  HB2 SER A  65       2.762  -6.591  -9.508  1.00 95.73           H  
ATOM    424  HG  SER A  65       0.233  -7.225  -8.421  1.00 95.73           H  
ATOM    425  N   THR A  66      -0.805  -5.470 -10.684  1.00 95.60           N  
ATOM    426  CA  THR A  66      -1.674  -5.755 -11.832  1.00 95.60           C  
ATOM    427  C   THR A  66      -2.510  -4.534 -12.278  1.00 95.60           C  
ATOM    428  O   THR A  66      -3.400  -4.700 -13.111  1.00 95.60           O  
ATOM    429  CB  THR A  66      -2.643  -6.931 -11.528  1.00 95.60           C  
ATOM    430  CG2 THR A  66      -1.920  -8.254 -11.250  1.00 95.60           C  
ATOM    431  OG1 THR A  66      -3.510  -6.639 -10.448  1.00 95.60           O  
ATOM    432  H   THR A  66      -1.242  -5.527  -9.775  1.00 95.60           H  
ATOM    433  HA  THR A  66      -1.066  -6.045 -12.690  1.00 95.60           H  
ATOM    434  HB  THR A  66      -3.276  -7.109 -12.398  1.00 95.60           H  
ATOM    435 HG21 THR A  66      -2.647  -9.059 -11.156  1.00 95.60           H  
ATOM    436 HG22 THR A  66      -1.251  -8.517 -12.069  1.00 95.60           H  
ATOM    437 HG23 THR A  66      -1.329  -8.222 -10.336  1.00 95.60           H  
ATOM    438  HG1 THR A  66      -3.016  -6.732  -9.627  1.00 95.60           H  
ATOM    439  N   ILE A  67      -2.192  -3.328 -11.772  1.00 92.66           N  
ATOM    440  CA  ILE A  67      -2.829  -2.058 -12.142  1.00 92.66           C  
ATOM    441  C   ILE A  67      -2.800  -1.741 -13.651  1.00 92.66           C  
ATOM    442  O   ILE A  67      -3.838  -1.367 -14.195  1.00 92.66           O  
ATOM    443  CB  ILE A  67      -2.252  -0.882 -11.286  1.00 92.66           C  
ATOM    444  CG1 ILE A  67      -3.110  -0.741 -10.010  1.00 92.66           C  
ATOM    445  CG2 ILE A  67      -2.051   0.491 -11.980  1.00 92.66           C  
ATOM    446  CD1 ILE A  67      -2.476   0.122  -8.922  1.00 92.66           C  
ATOM    447  H   ILE A  67      -1.449  -3.266 -11.089  1.00 92.66           H  
ATOM    448  HA  ILE A  67      -3.886  -2.179 -11.893  1.00 92.66           H  
ATOM    449  HB  ILE A  67      -1.254  -1.182 -10.964  1.00 92.66           H  
ATOM    450 HG13 ILE A  67      -3.313  -1.725  -9.590  1.00 92.66           H  
ATOM    451 HG12 ILE A  67      -4.085  -0.327 -10.269  1.00 92.66           H  
ATOM    452 HG21 ILE A  67      -1.638   1.231 -11.296  1.00 92.66           H  
ATOM    453 HG22 ILE A  67      -1.344   0.430 -12.807  1.00 92.66           H  
ATOM    454 HG23 ILE A  67      -2.981   0.901 -12.363  1.00 92.66           H  
ATOM    455 HD11 ILE A  67      -2.976  -0.018  -7.965  1.00 92.66           H  
ATOM    456 HD12 ILE A  67      -1.420  -0.105  -8.791  1.00 92.66           H  
ATOM    457 HD13 ILE A  67      -2.561   1.169  -9.196  1.00 92.66           H  
ATOM    458  N   THR A  68      -1.642  -1.942 -14.300  1.00 93.13           N  
ATOM    459  CA  THR A  68      -1.467  -1.732 -15.739  1.00 93.13           C  
ATOM    460  C   THR A  68      -2.070  -2.866 -16.598  1.00 93.13           C  
ATOM    461  O   THR A  68      -2.358  -2.625 -17.768  1.00 93.13           O  
ATOM    462  CB  THR A  68       0.030  -1.566 -16.109  1.00 93.13           C  
ATOM    463  CG2 THR A  68       0.710  -0.423 -15.344  1.00 93.13           C  
ATOM    464  OG1 THR A  68       0.785  -2.752 -15.931  1.00 93.13           O  
ATOM    465  H   THR A  68      -0.828  -2.266 -13.796  1.00 93.13           H  
ATOM    466  HA  THR A  68      -1.981  -0.808 -16.012  1.00 93.13           H  
ATOM    467  HB  THR A  68       0.090  -1.322 -17.170  1.00 93.13           H  
ATOM    468 HG21 THR A  68       1.719  -0.246 -15.714  1.00 93.13           H  
ATOM    469 HG22 THR A  68       0.150   0.503 -15.469  1.00 93.13           H  
ATOM    470 HG23 THR A  68       0.781  -0.631 -14.276  1.00 93.13           H  
ATOM    471  HG1 THR A  68       1.713  -2.540 -16.086  1.00 93.13           H  
ATOM    472  N   GLN A  69      -2.289  -4.055 -16.012  1.00 94.32           N  
ATOM    473  CA  GLN A  69      -2.911  -5.200 -16.684  1.00 94.32           C  
ATOM    474  C   GLN A  69      -4.443  -5.074 -16.700  1.00 94.32           C  
ATOM    475  O   GLN A  69      -5.054  -5.371 -17.725  1.00 94.32           O  
ATOM    476  CB  GLN A  69      -2.465  -6.512 -16.002  1.00 94.32           C  
ATOM    477  CG  GLN A  69      -0.936  -6.698 -15.870  1.00 94.32           C  
ATOM    478  CD  GLN A  69      -0.195  -6.512 -17.195  1.00 94.32           C  
ATOM    479  NE2 GLN A  69       0.673  -5.508 -17.287  1.00 94.32           N  
ATOM    480  OE1 GLN A  69      -0.411  -7.263 -18.137  1.00 94.32           O  
ATOM    481  H   GLN A  69      -2.047  -4.182 -15.040  1.00 94.32           H  
ATOM    482  HA  GLN A  69      -2.585  -5.221 -17.725  1.00 94.32           H  
ATOM    483  HB3 GLN A  69      -2.870  -7.349 -16.573  1.00 94.32           H  
ATOM    484  HB2 GLN A  69      -2.907  -6.586 -15.008  1.00 94.32           H  
ATOM    485  HG3 GLN A  69      -0.721  -7.696 -15.488  1.00 94.32           H  
ATOM    486  HG2 GLN A  69      -0.539  -6.000 -15.131  1.00 94.32           H  
ATOM    487 HE22 GLN A  69       1.175  -5.354 -18.148  1.00 94.32           H  
ATOM    488 HE21 GLN A  69       0.834  -4.886 -16.505  1.00 94.32           H  
ATOM    489  N   ILE A  70      -5.022  -4.588 -15.588  1.00 93.38           N  
ATOM    490  CA  ILE A  70      -6.434  -4.222 -15.447  1.00 93.38           C  
ATOM    491  C   ILE A  70      -6.808  -3.029 -16.349  1.00 93.38           C  
ATOM    492  O   ILE A  70      -7.864  -3.062 -16.979  1.00 93.38           O  
ATOM    493  CB  ILE A  70      -6.780  -3.908 -13.957  1.00 93.38           C  
ATOM    494  CG1 ILE A  70      -6.747  -5.208 -13.116  1.00 93.38           C  
ATOM    495  CG2 ILE A  70      -8.112  -3.158 -13.711  1.00 93.38           C  
ATOM    496  CD1 ILE A  70      -6.579  -4.973 -11.609  1.00 93.38           C  
ATOM    497  H   ILE A  70      -4.441  -4.397 -14.780  1.00 93.38           H  
ATOM    498  HA  ILE A  70      -7.032  -5.078 -15.769  1.00 93.38           H  
ATOM    499  HB  ILE A  70      -5.986  -3.260 -13.579  1.00 93.38           H  
ATOM    500 HG13 ILE A  70      -5.929  -5.852 -13.441  1.00 93.38           H  
ATOM    501 HG12 ILE A  70      -7.656  -5.784 -13.296  1.00 93.38           H  
ATOM    502 HG21 ILE A  70      -8.287  -3.000 -12.647  1.00 93.38           H  
ATOM    503 HG22 ILE A  70      -8.121  -2.167 -14.165  1.00 93.38           H  
ATOM    504 HG23 ILE A  70      -8.962  -3.718 -14.103  1.00 93.38           H  
ATOM    505 HD11 ILE A  70      -6.232  -5.883 -11.123  1.00 93.38           H  
ATOM    506 HD12 ILE A  70      -5.847  -4.191 -11.400  1.00 93.38           H  
ATOM    507 HD13 ILE A  70      -7.520  -4.689 -11.139  1.00 93.38           H  
ATOM    508  N   GLU A  71      -5.909  -2.033 -16.447  1.00 92.13           N  
ATOM    509  CA  GLU A  71      -6.037  -0.873 -17.330  1.00 92.13           C  
ATOM    510  C   GLU A  71      -6.237  -1.277 -18.805  1.00 92.13           C  
ATOM    511  O   GLU A  71      -7.188  -0.816 -19.431  1.00 92.13           O  
ATOM    512  CB  GLU A  71      -4.793   0.022 -17.157  1.00 92.13           C  
ATOM    513  CG  GLU A  71      -4.886   1.381 -17.883  1.00 92.13           C  
ATOM    514  CD  GLU A  71      -3.564   2.139 -18.039  1.00 92.13           C  
ATOM    515  OE1 GLU A  71      -3.564   3.086 -18.856  1.00 92.13           O  
ATOM    516  OE2 GLU A  71      -2.574   1.790 -17.354  1.00 92.13           O1-
ATOM    517  H   GLU A  71      -5.068  -2.070 -15.888  1.00 92.13           H  
ATOM    518  HA  GLU A  71      -6.913  -0.313 -17.004  1.00 92.13           H  
ATOM    519  HB3 GLU A  71      -3.920  -0.523 -17.516  1.00 92.13           H  
ATOM    520  HB2 GLU A  71      -4.612   0.204 -16.099  1.00 92.13           H  
ATOM    521  HG3 GLU A  71      -5.573   2.024 -17.334  1.00 92.13           H  
ATOM    522  HG2 GLU A  71      -5.315   1.253 -18.874  1.00 92.13           H  
ATOM    523  N   ARG A  72      -5.345  -2.150 -19.302  1.00 90.80           N  
ATOM    524  CA  ARG A  72      -5.300  -2.638 -20.680  1.00 90.80           C  
ATOM    525  C   ARG A  72      -6.375  -3.689 -21.017  1.00 90.80           C  
ATOM    526  O   ARG A  72      -6.749  -3.775 -22.185  1.00 90.80           O  
ATOM    527  CB  ARG A  72      -3.906  -3.235 -20.930  1.00 90.80           C  
ATOM    528  CG  ARG A  72      -2.759  -2.218 -20.893  1.00 90.80           C  
ATOM    529  CD  ARG A  72      -1.394  -2.922 -20.848  1.00 90.80           C  
ATOM    530  NE  ARG A  72      -0.307  -1.963 -20.611  1.00 90.80           N  
ATOM    531  NH1 ARG A  72       1.483  -3.489 -20.484  1.00 90.80           N  
ATOM    532  NH2 ARG A  72       1.832  -1.220 -20.205  1.00 90.80           N1+
ATOM    533  CZ  ARG A  72       0.996  -2.238 -20.438  1.00 90.80           C  
ATOM    534  H   ARG A  72      -4.604  -2.480 -18.699  1.00 90.80           H  
ATOM    535  HA  ARG A  72      -5.448  -1.793 -21.357  1.00 90.80           H  
ATOM    536  HB3 ARG A  72      -3.877  -3.746 -21.895  1.00 90.80           H  
ATOM    537  HB2 ARG A  72      -3.719  -3.991 -20.167  1.00 90.80           H  
ATOM    538  HG3 ARG A  72      -2.861  -1.483 -20.094  1.00 90.80           H  
ATOM    539  HG2 ARG A  72      -2.828  -1.654 -21.825  1.00 90.80           H  
ATOM    540  HD3 ARG A  72      -1.194  -3.345 -21.833  1.00 90.80           H  
ATOM    541  HD2 ARG A  72      -1.382  -3.757 -20.146  1.00 90.80           H  
ATOM    542  HE  ARG A  72      -0.596  -0.996 -20.572  1.00 90.80           H  
ATOM    543 HH12 ARG A  72       2.467  -3.656 -20.328  1.00 90.80           H  
ATOM    544 HH11 ARG A  72       0.868  -4.265 -20.697  1.00 90.80           H  
ATOM    545 HH22 ARG A  72       2.801  -1.412 -19.977  1.00 90.80           H  
ATOM    546 HH21 ARG A  72       1.490  -0.272 -20.173  1.00 90.80           H  
ATOM    547  N   ARG A  73      -6.840  -4.481 -20.032  1.00 90.89           N  
ATOM    548  CA  ARG A  73      -7.847  -5.527 -20.249  1.00 90.89           C  
ATOM    549  C   ARG A  73      -9.240  -4.941 -20.521  1.00 90.89           C  
ATOM    550  O   ARG A  73      -9.873  -5.320 -21.506  1.00 90.89           O  
ATOM    551  CB  ARG A  73      -7.878  -6.512 -19.057  1.00 90.89           C  
ATOM    552  CG  ARG A  73      -8.855  -7.705 -19.194  1.00 90.89           C  
ATOM    553  CD  ARG A  73      -8.717  -8.492 -20.514  1.00 90.89           C  
ATOM    554  NE  ARG A  73      -9.429  -9.786 -20.474  1.00 90.89           N  
ATOM    555  NH1 ARG A  73     -10.834  -9.598 -22.372  1.00 90.89           N  
ATOM    556  NH2 ARG A  73     -10.800 -11.525 -21.115  1.00 90.89           N1+
ATOM    557  CZ  ARG A  73     -10.351 -10.282 -21.324  1.00 90.89           C  
ATOM    558  H   ARG A  73      -6.475  -4.387 -19.094  1.00 90.89           H  
ATOM    559  HA  ARG A  73      -7.545  -6.084 -21.138  1.00 90.89           H  
ATOM    560  HB3 ARG A  73      -8.118  -5.969 -18.141  1.00 90.89           H  
ATOM    561  HB2 ARG A  73      -6.876  -6.909 -18.900  1.00 90.89           H  
ATOM    562  HG3 ARG A  73      -9.861  -7.284 -19.167  1.00 90.89           H  
ATOM    563  HG2 ARG A  73      -8.816  -8.358 -18.325  1.00 90.89           H  
ATOM    564  HD3 ARG A  73      -7.681  -8.609 -20.827  1.00 90.89           H  
ATOM    565  HD2 ARG A  73      -9.189  -7.897 -21.292  1.00 90.89           H  
ATOM    566  HE  ARG A  73      -9.143 -10.400 -19.724  1.00 90.89           H  
ATOM    567 HH12 ARG A  73     -11.511 -10.028 -22.988  1.00 90.89           H  
ATOM    568 HH11 ARG A  73     -10.530  -8.651 -22.542  1.00 90.89           H  
ATOM    569 HH22 ARG A  73     -11.479 -11.934 -21.746  1.00 90.89           H  
ATOM    570 HH21 ARG A  73     -10.437 -12.081 -20.352  1.00 90.89           H  
ATOM    571  N   PHE A  74      -9.678  -4.035 -19.633  1.00 89.84           N  
ATOM    572  CA  PHE A  74     -10.978  -3.374 -19.714  1.00 89.84           C  
ATOM    573  C   PHE A  74     -10.962  -2.120 -20.609  1.00 89.84           C  
ATOM    574  O   PHE A  74     -12.041  -1.609 -20.909  1.00 89.84           O  
ATOM    575  CB  PHE A  74     -11.471  -3.046 -18.286  1.00 89.84           C  
ATOM    576  CG  PHE A  74     -11.721  -4.271 -17.418  1.00 89.84           C  
ATOM    577  CD1 PHE A  74     -12.870  -5.064 -17.620  1.00 89.84           C  
ATOM    578  CD2 PHE A  74     -10.737  -4.720 -16.512  1.00 89.84           C  
ATOM    579  CE1 PHE A  74     -13.037  -6.236 -16.893  1.00 89.84           C  
ATOM    580  CE2 PHE A  74     -10.914  -5.901 -15.809  1.00 89.84           C  
ATOM    581  CZ  PHE A  74     -12.066  -6.650 -15.991  1.00 89.84           C  
ATOM    582  H   PHE A  74      -9.094  -3.781 -18.847  1.00 89.84           H  
ATOM    583  HA  PHE A  74     -11.700  -4.061 -20.160  1.00 89.84           H  
ATOM    584  HB3 PHE A  74     -12.404  -2.482 -18.338  1.00 89.84           H  
ATOM    585  HB2 PHE A  74     -10.756  -2.395 -17.780  1.00 89.84           H  
ATOM    586  HD1 PHE A  74     -13.622  -4.765 -18.336  1.00 89.84           H  
ATOM    587  HD2 PHE A  74      -9.844  -4.148 -16.350  1.00 89.84           H  
ATOM    588  HE1 PHE A  74     -13.925  -6.833 -17.036  1.00 89.84           H  
ATOM    589  HE2 PHE A  74     -10.155  -6.237 -15.118  1.00 89.84           H  
ATOM    590  HZ  PHE A  74     -12.202  -7.561 -15.430  1.00 89.84           H  
ATOM    591  N   ASP A  75      -9.759  -1.646 -21.001  1.00 87.68           N  
ATOM    592  CA  ASP A  75      -9.502  -0.394 -21.728  1.00 87.68           C  
ATOM    593  C   ASP A  75     -10.115   0.804 -20.991  1.00 87.68           C  
ATOM    594  O   ASP A  75     -11.110   1.360 -21.441  1.00 87.68           O  
ATOM    595  CB  ASP A  75      -9.902  -0.440 -23.232  1.00 87.68           C  
ATOM    596  CG  ASP A  75      -8.992  -1.282 -24.143  1.00 87.68           C  
ATOM    597  OD1 ASP A  75      -7.768  -1.328 -23.880  1.00 87.68           O  
ATOM    598  OD2 ASP A  75      -9.497  -1.695 -25.210  1.00 87.68           O1-
ATOM    599  H   ASP A  75      -8.930  -2.150 -20.721  1.00 87.68           H  
ATOM    600  HA  ASP A  75      -8.427  -0.236 -21.665  1.00 87.68           H  
ATOM    601  HB3 ASP A  75      -9.924   0.565 -23.650  1.00 87.68           H  
ATOM    602  HB2 ASP A  75     -10.920  -0.825 -23.321  1.00 87.68           H  
ATOM    603  N   ILE A  76      -9.533   1.146 -19.837  1.00 90.58           N  
ATOM    604  CA  ILE A  76     -10.014   2.216 -18.967  1.00 90.58           C  
ATOM    605  C   ILE A  76      -8.852   3.173 -18.624  1.00 90.58           C  
ATOM    606  O   ILE A  76      -7.705   2.727 -18.583  1.00 90.58           O  
ATOM    607  CB  ILE A  76     -10.638   1.629 -17.664  1.00 90.58           C  
ATOM    608  CG1 ILE A  76      -9.718   0.651 -16.893  1.00 90.58           C  
ATOM    609  CG2 ILE A  76     -12.006   0.987 -17.977  1.00 90.58           C  
ATOM    610  CD1 ILE A  76     -10.264   0.237 -15.519  1.00 90.58           C  
ATOM    611  H   ILE A  76      -8.714   0.645 -19.519  1.00 90.58           H  
ATOM    612  HA  ILE A  76     -10.778   2.783 -19.496  1.00 90.58           H  
ATOM    613  HB  ILE A  76     -10.834   2.462 -16.989  1.00 90.58           H  
ATOM    614 HG13 ILE A  76      -8.740   1.104 -16.742  1.00 90.58           H  
ATOM    615 HG12 ILE A  76      -9.543  -0.246 -17.487  1.00 90.58           H  
ATOM    616 HG21 ILE A  76     -12.528   0.672 -17.075  1.00 90.58           H  
ATOM    617 HG22 ILE A  76     -12.661   1.689 -18.494  1.00 90.58           H  
ATOM    618 HG23 ILE A  76     -11.898   0.107 -18.612  1.00 90.58           H  
ATOM    619 HD11 ILE A  76      -9.530  -0.353 -14.973  1.00 90.58           H  
ATOM    620 HD12 ILE A  76     -10.509   1.109 -14.910  1.00 90.58           H  
ATOM    621 HD13 ILE A  76     -11.158  -0.380 -15.606  1.00 90.58           H  
ATOM    622  N   PRO A  77      -9.154   4.477 -18.406  1.00 92.37           N  
ATOM    623  CA  PRO A  77      -8.140   5.471 -18.004  1.00 92.37           C  
ATOM    624  C   PRO A  77      -7.606   5.227 -16.580  1.00 92.37           C  
ATOM    625  O   PRO A  77      -8.275   4.568 -15.782  1.00 92.37           O  
ATOM    626  CB  PRO A  77      -8.895   6.806 -18.116  1.00 92.37           C  
ATOM    627  CG  PRO A  77     -10.346   6.454 -17.844  1.00 92.37           C  
ATOM    628  CD  PRO A  77     -10.486   5.086 -18.497  1.00 92.37           C  
ATOM    629  HA  PRO A  77      -7.299   5.461 -18.701  1.00 92.37           H  
ATOM    630  HB3 PRO A  77      -8.793   7.194 -19.130  1.00 92.37           H  
ATOM    631  HB2 PRO A  77      -8.535   7.575 -17.436  1.00 92.37           H  
ATOM    632  HG3 PRO A  77     -11.052   7.191 -18.224  1.00 92.37           H  
ATOM    633  HG2 PRO A  77     -10.500   6.364 -16.767  1.00 92.37           H  
ATOM    634  HD2 PRO A  77     -11.267   4.506 -18.007  1.00 92.37           H  
ATOM    635  HD3 PRO A  77     -10.747   5.194 -19.551  1.00 92.37           H  
ATOM    636  N   SER A  78      -6.412   5.775 -16.292  1.00 93.31           N  
ATOM    637  CA  SER A  78      -5.704   5.647 -15.009  1.00 93.31           C  
ATOM    638  C   SER A  78      -6.531   6.142 -13.815  1.00 93.31           C  
ATOM    639  O   SER A  78      -6.479   5.527 -12.756  1.00 93.31           O  
ATOM    640  CB  SER A  78      -4.403   6.462 -15.033  1.00 93.31           C  
ATOM    641  OG  SER A  78      -3.630   6.167 -16.163  1.00 93.31           O  
ATOM    642  H   SER A  78      -5.948   6.340 -16.992  1.00 93.31           H  
ATOM    643  HA  SER A  78      -5.466   4.592 -14.863  1.00 93.31           H  
ATOM    644  HB3 SER A  78      -3.807   6.271 -14.141  1.00 93.31           H  
ATOM    645  HB2 SER A  78      -4.620   7.526 -15.058  1.00 93.31           H  
ATOM    646  HG  SER A  78      -3.990   6.674 -16.900  1.00 93.31           H  
ATOM    647  N   SER A  79      -7.296   7.225 -14.026  1.00 91.73           N  
ATOM    648  CA  SER A  79      -8.243   7.798 -13.073  1.00 91.73           C  
ATOM    649  C   SER A  79      -9.306   6.801 -12.566  1.00 91.73           C  
ATOM    650  O   SER A  79      -9.571   6.792 -11.365  1.00 91.73           O  
ATOM    651  CB  SER A  79      -8.862   9.063 -13.697  1.00 91.73           C  
ATOM    652  OG  SER A  79      -9.624   8.785 -14.856  1.00 91.73           O  
ATOM    653  H   SER A  79      -7.253   7.680 -14.929  1.00 91.73           H  
ATOM    654  HA  SER A  79      -7.659   8.114 -12.206  1.00 91.73           H  
ATOM    655  HB3 SER A  79      -8.077   9.770 -13.962  1.00 91.73           H  
ATOM    656  HB2 SER A  79      -9.507   9.562 -12.972  1.00 91.73           H  
ATOM    657  HG  SER A  79      -9.026   8.746 -15.608  1.00 91.73           H  
ATOM    658  N   LEU A  80      -9.841   5.953 -13.465  1.00 92.60           N  
ATOM    659  CA  LEU A  80     -10.811   4.903 -13.142  1.00 92.60           C  
ATOM    660  C   LEU A  80     -10.160   3.665 -12.495  1.00 92.60           C  
ATOM    661  O   LEU A  80     -10.806   3.024 -11.668  1.00 92.60           O  
ATOM    662  CB  LEU A  80     -11.630   4.550 -14.407  1.00 92.60           C  
ATOM    663  CG  LEU A  80     -12.805   3.562 -14.196  1.00 92.60           C  
ATOM    664  CD1 LEU A  80     -13.809   4.045 -13.126  1.00 92.60           C  
ATOM    665  CD2 LEU A  80     -13.505   3.234 -15.530  1.00 92.60           C  
ATOM    666  H   LEU A  80      -9.549   6.007 -14.430  1.00 92.60           H  
ATOM    667  HA  LEU A  80     -11.492   5.324 -12.402  1.00 92.60           H  
ATOM    668  HB3 LEU A  80     -10.954   4.144 -15.162  1.00 92.60           H  
ATOM    669  HB2 LEU A  80     -12.028   5.472 -14.832  1.00 92.60           H  
ATOM    670  HG  LEU A  80     -12.388   2.617 -13.843  1.00 92.60           H  
ATOM    671 HD11 LEU A  80     -14.845   3.906 -13.431  1.00 92.60           H  
ATOM    672 HD12 LEU A  80     -13.676   3.491 -12.196  1.00 92.60           H  
ATOM    673 HD13 LEU A  80     -13.692   5.105 -12.897  1.00 92.60           H  
ATOM    674 HD21 LEU A  80     -13.616   2.157 -15.650  1.00 92.60           H  
ATOM    675 HD22 LEU A  80     -14.502   3.669 -15.601  1.00 92.60           H  
ATOM    676 HD23 LEU A  80     -12.942   3.600 -16.389  1.00 92.60           H  
ATOM    677  N   VAL A  81      -8.889   3.378 -12.827  1.00 93.40           N  
ATOM    678  CA  VAL A  81      -8.079   2.357 -12.151  1.00 93.40           C  
ATOM    679  C   VAL A  81      -7.718   2.779 -10.705  1.00 93.40           C  
ATOM    680  O   VAL A  81      -7.611   1.913  -9.839  1.00 93.40           O  
ATOM    681  CB  VAL A  81      -6.774   2.037 -12.935  1.00 93.40           C  
ATOM    682  CG1 VAL A  81      -5.854   1.017 -12.236  1.00 93.40           C  
ATOM    683  CG2 VAL A  81      -7.072   1.527 -14.354  1.00 93.40           C  
ATOM    684  H   VAL A  81      -8.415   3.938 -13.523  1.00 93.40           H  
ATOM    685  HA  VAL A  81      -8.670   1.442 -12.096  1.00 93.40           H  
ATOM    686  HB  VAL A  81      -6.204   2.959 -13.048  1.00 93.40           H  
ATOM    687 HG11 VAL A  81      -5.083   0.667 -12.918  1.00 93.40           H  
ATOM    688 HG12 VAL A  81      -5.350   1.448 -11.370  1.00 93.40           H  
ATOM    689 HG13 VAL A  81      -6.411   0.140 -11.904  1.00 93.40           H  
ATOM    690 HG21 VAL A  81      -6.156   1.453 -14.936  1.00 93.40           H  
ATOM    691 HG22 VAL A  81      -7.528   0.538 -14.329  1.00 93.40           H  
ATOM    692 HG23 VAL A  81      -7.738   2.192 -14.898  1.00 93.40           H  
ATOM    693  N   GLY A  82      -7.603   4.097 -10.465  1.00 93.69           N  
ATOM    694  CA  GLY A  82      -7.404   4.698  -9.149  1.00 93.69           C  
ATOM    695  C   GLY A  82      -8.681   4.635  -8.296  1.00 93.69           C  
ATOM    696  O   GLY A  82      -8.580   4.471  -7.082  1.00 93.69           O  
ATOM    697  H   GLY A  82      -7.667   4.737 -11.245  1.00 93.69           H  
ATOM    698  HA3 GLY A  82      -7.133   5.743  -9.293  1.00 93.69           H  
ATOM    699  HA2 GLY A  82      -6.573   4.214  -8.635  1.00 93.69           H  
ATOM    700  N   VAL A  83      -9.874   4.724  -8.918  1.00 94.84           N  
ATOM    701  CA  VAL A  83     -11.172   4.520  -8.261  1.00 94.84           C  
ATOM    702  C   VAL A  83     -11.384   3.046  -7.857  1.00 94.84           C  
ATOM    703  O   VAL A  83     -11.884   2.793  -6.762  1.00 94.84           O  
ATOM    704  CB  VAL A  83     -12.357   5.001  -9.158  1.00 94.84           C  
ATOM    705  CG1 VAL A  83     -13.761   4.501  -8.751  1.00 94.84           C  
ATOM    706  CG2 VAL A  83     -12.383   6.536  -9.260  1.00 94.84           C  
ATOM    707  H   VAL A  83      -9.900   4.884  -9.915  1.00 94.84           H  
ATOM    708  HA  VAL A  83     -11.177   5.115  -7.344  1.00 94.84           H  
ATOM    709  HB  VAL A  83     -12.185   4.628 -10.167  1.00 94.84           H  
ATOM    710 HG11 VAL A  83     -14.536   4.968  -9.359  1.00 94.84           H  
ATOM    711 HG12 VAL A  83     -13.871   3.425  -8.891  1.00 94.84           H  
ATOM    712 HG13 VAL A  83     -13.977   4.732  -7.707  1.00 94.84           H  
ATOM    713 HG21 VAL A  83     -13.178   6.874  -9.926  1.00 94.84           H  
ATOM    714 HG22 VAL A  83     -12.549   6.995  -8.285  1.00 94.84           H  
ATOM    715 HG23 VAL A  83     -11.450   6.930  -9.654  1.00 94.84           H  
ATOM    716  N   ILE A  84     -10.960   2.114  -8.728  1.00 95.40           N  
ATOM    717  CA  ILE A  84     -10.943   0.670  -8.489  1.00 95.40           C  
ATOM    718  C   ILE A  84      -9.972   0.263  -7.363  1.00 95.40           C  
ATOM    719  O   ILE A  84     -10.335  -0.580  -6.546  1.00 95.40           O  
ATOM    720  CB  ILE A  84     -10.610  -0.106  -9.800  1.00 95.40           C  
ATOM    721  CG1 ILE A  84     -11.809  -0.064 -10.775  1.00 95.40           C  
ATOM    722  CG2 ILE A  84     -10.146  -1.566  -9.614  1.00 95.40           C  
ATOM    723  CD1 ILE A  84     -11.450  -0.437 -12.221  1.00 95.40           C  
ATOM    724  H   ILE A  84     -10.583   2.415  -9.617  1.00 95.40           H  
ATOM    725  HA  ILE A  84     -11.942   0.374  -8.164  1.00 95.40           H  
ATOM    726  HB  ILE A  84      -9.787   0.421 -10.281  1.00 95.40           H  
ATOM    727 HG13 ILE A  84     -12.264   0.927 -10.779  1.00 95.40           H  
ATOM    728 HG12 ILE A  84     -12.585  -0.741 -10.417  1.00 95.40           H  
ATOM    729 HG21 ILE A  84      -9.990  -2.053 -10.576  1.00 95.40           H  
ATOM    730 HG22 ILE A  84      -9.196  -1.642  -9.084  1.00 95.40           H  
ATOM    731 HG23 ILE A  84     -10.891  -2.138  -9.061  1.00 95.40           H  
ATOM    732 HD11 ILE A  84     -12.102   0.078 -12.927  1.00 95.40           H  
ATOM    733 HD12 ILE A  84     -10.424  -0.167 -12.468  1.00 95.40           H  
ATOM    734 HD13 ILE A  84     -11.561  -1.510 -12.386  1.00 95.40           H  
ATOM    735  N   ASP A  85      -8.780   0.879  -7.328  1.00 94.04           N  
ATOM    736  CA  ASP A  85      -7.752   0.678  -6.304  1.00 94.04           C  
ATOM    737  C   ASP A  85      -8.204   1.214  -4.927  1.00 94.04           C  
ATOM    738  O   ASP A  85      -8.035   0.521  -3.922  1.00 94.04           O  
ATOM    739  CB  ASP A  85      -6.398   1.261  -6.783  1.00 94.04           C  
ATOM    740  CG  ASP A  85      -5.235   1.152  -5.788  1.00 94.04           C  
ATOM    741  OD1 ASP A  85      -4.701   0.031  -5.641  1.00 94.04           O  
ATOM    742  OD2 ASP A  85      -4.971   2.158  -5.096  1.00 94.04           O1-
ATOM    743  H   ASP A  85      -8.545   1.538  -8.058  1.00 94.04           H  
ATOM    744  HA  ASP A  85      -7.619  -0.401  -6.199  1.00 94.04           H  
ATOM    745  HB3 ASP A  85      -6.531   2.305  -7.073  1.00 94.04           H  
ATOM    746  HB2 ASP A  85      -6.104   0.757  -7.705  1.00 94.04           H  
ATOM    747  N   GLY A  86      -8.812   2.413  -4.928  1.00 93.54           N  
ATOM    748  CA  GLY A  86      -9.326   3.101  -3.746  1.00 93.54           C  
ATOM    749  C   GLY A  86     -10.645   2.507  -3.219  1.00 93.54           C  
ATOM    750  O   GLY A  86     -11.065   2.898  -2.132  1.00 93.54           O  
ATOM    751  H   GLY A  86      -8.897   2.911  -5.805  1.00 93.54           H  
ATOM    752  HA3 GLY A  86      -9.492   4.147  -4.003  1.00 93.54           H  
ATOM    753  HA2 GLY A  86      -8.578   3.087  -2.951  1.00 93.54           H  
ATOM    754  N   SER A  87     -11.293   1.568  -3.942  1.00 95.42           N  
ATOM    755  CA  SER A  87     -12.517   0.888  -3.497  1.00 95.42           C  
ATOM    756  C   SER A  87     -12.296  -0.029  -2.279  1.00 95.42           C  
ATOM    757  O   SER A  87     -13.216  -0.177  -1.480  1.00 95.42           O  
ATOM    758  CB  SER A  87     -13.196   0.157  -4.673  1.00 95.42           C  
ATOM    759  OG  SER A  87     -12.686  -1.140  -4.896  1.00 95.42           O  
ATOM    760  H   SER A  87     -10.922   1.280  -4.837  1.00 95.42           H  
ATOM    761  HA  SER A  87     -13.201   1.677  -3.185  1.00 95.42           H  
ATOM    762  HB3 SER A  87     -13.100   0.734  -5.591  1.00 95.42           H  
ATOM    763  HB2 SER A  87     -14.264   0.056  -4.474  1.00 95.42           H  
ATOM    764  HG  SER A  87     -13.329  -1.639  -5.410  1.00 95.42           H  
ATOM    765  N   PHE A  88     -11.076  -0.574  -2.130  1.00 94.80           N  
ATOM    766  CA  PHE A  88     -10.619  -1.287  -0.938  1.00 94.80           C  
ATOM    767  C   PHE A  88     -10.734  -0.466   0.356  1.00 94.80           C  
ATOM    768  O   PHE A  88     -11.178  -0.993   1.375  1.00 94.80           O  
ATOM    769  CB  PHE A  88      -9.201  -1.853  -1.187  1.00 94.80           C  
ATOM    770  CG  PHE A  88      -8.418  -2.264   0.043  1.00 94.80           C  
ATOM    771  CD1 PHE A  88      -7.504  -1.369   0.641  1.00 94.80           C  
ATOM    772  CD2 PHE A  88      -8.738  -3.466   0.703  1.00 94.80           C  
ATOM    773  CE1 PHE A  88      -6.903  -1.697   1.847  1.00 94.80           C  
ATOM    774  CE2 PHE A  88      -8.134  -3.770   1.912  1.00 94.80           C  
ATOM    775  CZ  PHE A  88      -7.220  -2.891   2.481  1.00 94.80           C  
ATOM    776  H   PHE A  88     -10.378  -0.406  -2.841  1.00 94.80           H  
ATOM    777  HA  PHE A  88     -11.288  -2.134  -0.793  1.00 94.80           H  
ATOM    778  HB3 PHE A  88      -8.601  -1.140  -1.755  1.00 94.80           H  
ATOM    779  HB2 PHE A  88      -9.293  -2.739  -1.811  1.00 94.80           H  
ATOM    780  HD1 PHE A  88      -7.279  -0.421   0.173  1.00 94.80           H  
ATOM    781  HD2 PHE A  88      -9.464  -4.143   0.276  1.00 94.80           H  
ATOM    782  HE1 PHE A  88      -6.200  -1.013   2.300  1.00 94.80           H  
ATOM    783  HE2 PHE A  88      -8.392  -4.689   2.415  1.00 94.80           H  
ATOM    784  HZ  PHE A  88      -6.758  -3.130   3.426  1.00 94.80           H  
ATOM    785  N   GLU A  89     -10.364   0.819   0.269  1.00 92.36           N  
ATOM    786  CA  GLU A  89     -10.461   1.771   1.366  1.00 92.36           C  
ATOM    787  C   GLU A  89     -11.914   2.142   1.682  1.00 92.36           C  
ATOM    788  O   GLU A  89     -12.259   2.177   2.858  1.00 92.36           O  
ATOM    789  CB  GLU A  89      -9.606   3.015   1.052  1.00 92.36           C  
ATOM    790  CG  GLU A  89      -8.115   2.729   0.756  1.00 92.36           C  
ATOM    791  CD  GLU A  89      -7.257   2.264   1.942  1.00 92.36           C  
ATOM    792  OE1 GLU A  89      -6.047   2.054   1.710  1.00 92.36           O  
ATOM    793  OE2 GLU A  89      -7.790   2.128   3.064  1.00 92.36           O1-
ATOM    794  H   GLU A  89     -10.022   1.184  -0.609  1.00 92.36           H  
ATOM    795  HA  GLU A  89     -10.071   1.278   2.257  1.00 92.36           H  
ATOM    796  HB3 GLU A  89      -9.688   3.741   1.863  1.00 92.36           H  
ATOM    797  HB2 GLU A  89     -10.023   3.510   0.179  1.00 92.36           H  
ATOM    798  HG3 GLU A  89      -7.667   3.641   0.373  1.00 92.36           H  
ATOM    799  HG2 GLU A  89      -8.021   2.003  -0.053  1.00 92.36           H  
ATOM    800  N   ILE A  90     -12.752   2.331   0.647  1.00 92.76           N  
ATOM    801  CA  ILE A  90     -14.191   2.588   0.781  1.00 92.76           C  
ATOM    802  C   ILE A  90     -14.926   1.453   1.528  1.00 92.76           C  
ATOM    803  O   ILE A  90     -15.719   1.748   2.419  1.00 92.76           O  
ATOM    804  CB  ILE A  90     -14.872   2.834  -0.604  1.00 92.76           C  
ATOM    805  CG1 ILE A  90     -14.303   4.101  -1.284  1.00 92.76           C  
ATOM    806  CG2 ILE A  90     -16.416   2.918  -0.564  1.00 92.76           C  
ATOM    807  CD1 ILE A  90     -14.615   4.208  -2.786  1.00 92.76           C  
ATOM    808  H   ILE A  90     -12.394   2.272  -0.296  1.00 92.76           H  
ATOM    809  HA  ILE A  90     -14.297   3.497   1.377  1.00 92.76           H  
ATOM    810  HB  ILE A  90     -14.622   1.988  -1.243  1.00 92.76           H  
ATOM    811 HG13 ILE A  90     -13.223   4.138  -1.168  1.00 92.76           H  
ATOM    812 HG12 ILE A  90     -14.682   4.985  -0.772  1.00 92.76           H  
ATOM    813 HG21 ILE A  90     -16.830   3.161  -1.542  1.00 92.76           H  
ATOM    814 HG22 ILE A  90     -16.872   1.973  -0.271  1.00 92.76           H  
ATOM    815 HG23 ILE A  90     -16.751   3.685   0.135  1.00 92.76           H  
ATOM    816 HD11 ILE A  90     -13.720   4.474  -3.349  1.00 92.76           H  
ATOM    817 HD12 ILE A  90     -14.993   3.272  -3.200  1.00 92.76           H  
ATOM    818 HD13 ILE A  90     -15.364   4.977  -2.975  1.00 92.76           H  
ATOM    819  N   GLY A  91     -14.603   0.191   1.197  1.00 92.46           N  
ATOM    820  CA  GLY A  91     -15.192  -0.999   1.810  1.00 92.46           C  
ATOM    821  C   GLY A  91     -14.704  -1.221   3.247  1.00 92.46           C  
ATOM    822  O   GLY A  91     -15.482  -1.690   4.077  1.00 92.46           O  
ATOM    823  H   GLY A  91     -13.929   0.036   0.458  1.00 92.46           H  
ATOM    824  HA3 GLY A  91     -14.916  -1.862   1.210  1.00 92.46           H  
ATOM    825  HA2 GLY A  91     -16.280  -0.933   1.802  1.00 92.46           H  
ATOM    826  N   ASN A  92     -13.446  -0.857   3.553  1.00 91.19           N  
ATOM    827  CA  ASN A  92     -12.893  -0.902   4.907  1.00 91.19           C  
ATOM    828  C   ASN A  92     -13.569   0.130   5.833  1.00 91.19           C  
ATOM    829  O   ASN A  92     -13.943  -0.215   6.952  1.00 91.19           O  
ATOM    830  CB  ASN A  92     -11.359  -0.705   4.858  1.00 91.19           C  
ATOM    831  CG  ASN A  92     -10.657  -1.151   6.144  1.00 91.19           C  
ATOM    832  ND2 ASN A  92     -10.282  -0.196   6.998  1.00 91.19           N  
ATOM    833  OD1 ASN A  92     -10.456  -2.343   6.365  1.00 91.19           O  
ATOM    834  H   ASN A  92     -12.840  -0.490   2.831  1.00 91.19           H  
ATOM    835  HA  ASN A  92     -13.106  -1.879   5.336  1.00 91.19           H  
ATOM    836  HB3 ASN A  92     -11.093   0.324   4.607  1.00 91.19           H  
ATOM    837  HB2 ASN A  92     -10.945  -1.324   4.061  1.00 91.19           H  
ATOM    838 HD22 ASN A  92      -9.816  -0.447   7.858  1.00 91.19           H  
ATOM    839 HD21 ASN A  92     -10.457   0.776   6.792  1.00 91.19           H  
ATOM    840  N   LEU A  93     -13.731   1.363   5.325  1.00 88.84           N  
ATOM    841  CA  LEU A  93     -14.286   2.518   6.032  1.00 88.84           C  
ATOM    842  C   LEU A  93     -15.799   2.431   6.308  1.00 88.84           C  
ATOM    843  O   LEU A  93     -16.254   3.060   7.263  1.00 88.84           O  
ATOM    844  CB  LEU A  93     -13.930   3.794   5.238  1.00 88.84           C  
ATOM    845  CG  LEU A  93     -12.421   4.138   5.278  1.00 88.84           C  
ATOM    846  CD1 LEU A  93     -12.043   5.140   4.168  1.00 88.84           C  
ATOM    847  CD2 LEU A  93     -11.978   4.589   6.684  1.00 88.84           C  
ATOM    848  H   LEU A  93     -13.399   1.549   4.388  1.00 88.84           H  
ATOM    849  HA  LEU A  93     -13.800   2.567   7.005  1.00 88.84           H  
ATOM    850  HB3 LEU A  93     -14.495   4.650   5.609  1.00 88.84           H  
ATOM    851  HB2 LEU A  93     -14.251   3.657   4.203  1.00 88.84           H  
ATOM    852  HG  LEU A  93     -11.852   3.232   5.072  1.00 88.84           H  
ATOM    853 HD11 LEU A  93     -11.458   5.975   4.538  1.00 88.84           H  
ATOM    854 HD12 LEU A  93     -11.432   4.662   3.403  1.00 88.84           H  
ATOM    855 HD13 LEU A  93     -12.920   5.553   3.669  1.00 88.84           H  
ATOM    856 HD21 LEU A  93     -11.439   5.534   6.688  1.00 88.84           H  
ATOM    857 HD22 LEU A  93     -12.831   4.704   7.349  1.00 88.84           H  
ATOM    858 HD23 LEU A  93     -11.319   3.848   7.136  1.00 88.84           H  
ATOM    859  N   LEU A  94     -16.541   1.641   5.511  1.00 85.35           N  
ATOM    860  CA  LEU A  94     -17.968   1.353   5.708  1.00 85.35           C  
ATOM    861  C   LEU A  94     -18.270   0.539   6.980  1.00 85.35           C  
ATOM    862  O   LEU A  94     -19.389   0.634   7.484  1.00 85.35           O  
ATOM    863  CB  LEU A  94     -18.504   0.580   4.477  1.00 85.35           C  
ATOM    864  CG  LEU A  94     -18.894   1.467   3.277  1.00 85.35           C  
ATOM    865  CD1 LEU A  94     -19.030   0.626   1.987  1.00 85.35           C  
ATOM    866  CD2 LEU A  94     -20.151   2.316   3.571  1.00 85.35           C  
ATOM    867  H   LEU A  94     -16.099   1.175   4.730  1.00 85.35           H  
ATOM    868  HA  LEU A  94     -18.496   2.303   5.803  1.00 85.35           H  
ATOM    869  HB3 LEU A  94     -19.381  -0.015   4.741  1.00 85.35           H  
ATOM    870  HB2 LEU A  94     -17.751  -0.148   4.172  1.00 85.35           H  
ATOM    871  HG  LEU A  94     -18.080   2.172   3.113  1.00 85.35           H  
ATOM    872 HD11 LEU A  94     -18.313   0.957   1.239  1.00 85.35           H  
ATOM    873 HD12 LEU A  94     -18.837  -0.434   2.162  1.00 85.35           H  
ATOM    874 HD13 LEU A  94     -20.019   0.692   1.534  1.00 85.35           H  
ATOM    875 HD21 LEU A  94     -20.948   2.167   2.843  1.00 85.35           H  
ATOM    876 HD22 LEU A  94     -20.575   2.094   4.550  1.00 85.35           H  
ATOM    877 HD23 LEU A  94     -19.906   3.379   3.562  1.00 85.35           H  
ATOM    878  N   VAL A  95     -17.301  -0.272   7.438  1.00 87.50           N  
ATOM    879  CA  VAL A  95     -17.528  -1.352   8.399  1.00 87.50           C  
ATOM    880  C   VAL A  95     -16.640  -1.239   9.659  1.00 87.50           C  
ATOM    881  O   VAL A  95     -16.984  -1.847  10.671  1.00 87.50           O  
ATOM    882  CB  VAL A  95     -17.314  -2.724   7.680  1.00 87.50           C  
ATOM    883  CG1 VAL A  95     -17.337  -3.974   8.579  1.00 87.50           C  
ATOM    884  CG2 VAL A  95     -18.350  -2.909   6.553  1.00 87.50           C  
ATOM    885  H   VAL A  95     -16.406  -0.278   6.970  1.00 87.50           H  
ATOM    886  HA  VAL A  95     -18.557  -1.325   8.764  1.00 87.50           H  
ATOM    887  HB  VAL A  95     -16.331  -2.706   7.205  1.00 87.50           H  
ATOM    888 HG11 VAL A  95     -17.285  -4.889   7.987  1.00 87.50           H  
ATOM    889 HG12 VAL A  95     -16.483  -4.000   9.254  1.00 87.50           H  
ATOM    890 HG13 VAL A  95     -18.249  -4.015   9.174  1.00 87.50           H  
ATOM    891 HG21 VAL A  95     -18.275  -3.890   6.092  1.00 87.50           H  
ATOM    892 HG22 VAL A  95     -19.368  -2.804   6.930  1.00 87.50           H  
ATOM    893 HG23 VAL A  95     -18.213  -2.179   5.755  1.00 87.50           H  
ATOM    894  N   ILE A  96     -15.539  -0.463   9.603  1.00 83.53           N  
ATOM    895  CA  ILE A  96     -14.523  -0.363  10.664  1.00 83.53           C  
ATOM    896  C   ILE A  96     -15.030   0.127  12.033  1.00 83.53           C  
ATOM    897  O   ILE A  96     -14.608  -0.430  13.045  1.00 83.53           O  
ATOM    898  CB  ILE A  96     -13.287   0.473  10.215  1.00 83.53           C  
ATOM    899  CG1 ILE A  96     -12.101   0.385  11.205  1.00 83.53           C  
ATOM    900  CG2 ILE A  96     -13.626   1.944   9.884  1.00 83.53           C  
ATOM    901  CD1 ILE A  96     -10.731   0.652  10.564  1.00 83.53           C  
ATOM    902  H   ILE A  96     -15.318   0.016   8.742  1.00 83.53           H  
ATOM    903  HA  ILE A  96     -14.181  -1.377  10.854  1.00 83.53           H  
ATOM    904  HB  ILE A  96     -12.937   0.010   9.292  1.00 83.53           H  
ATOM    905 HG13 ILE A  96     -12.067  -0.617  11.636  1.00 83.53           H  
ATOM    906 HG12 ILE A  96     -12.252   1.064  12.046  1.00 83.53           H  
ATOM    907 HG21 ILE A  96     -12.793   2.447   9.396  1.00 83.53           H  
ATOM    908 HG22 ILE A  96     -14.479   2.011   9.210  1.00 83.53           H  
ATOM    909 HG23 ILE A  96     -13.869   2.516  10.779  1.00 83.53           H  
ATOM    910 HD11 ILE A  96     -10.011   0.986  11.312  1.00 83.53           H  
ATOM    911 HD12 ILE A  96     -10.335  -0.256  10.108  1.00 83.53           H  
ATOM    912 HD13 ILE A  96     -10.778   1.418   9.790  1.00 83.53           H  
ATOM    913  N   THR A  97     -15.949   1.105  12.044  1.00 75.37           N  
ATOM    914  CA  THR A  97     -16.562   1.640  13.262  1.00 75.37           C  
ATOM    915  C   THR A  97     -17.489   0.619  13.958  1.00 75.37           C  
ATOM    916  O   THR A  97     -17.456   0.515  15.184  1.00 75.37           O  
ATOM    917  CB  THR A  97     -17.381   2.922  12.954  1.00 75.37           C  
ATOM    918  CG2 THR A  97     -18.058   3.591  14.165  1.00 75.37           C  
ATOM    919  OG1 THR A  97     -16.528   3.876  12.351  1.00 75.37           O  
ATOM    920  H   THR A  97     -16.243   1.527  11.175  1.00 75.37           H  
ATOM    921  HA  THR A  97     -15.761   1.899  13.958  1.00 75.37           H  
ATOM    922  HB  THR A  97     -18.152   2.686  12.218  1.00 75.37           H  
ATOM    923 HG21 THR A  97     -18.526   4.534  13.882  1.00 75.37           H  
ATOM    924 HG22 THR A  97     -18.843   2.965  14.590  1.00 75.37           H  
ATOM    925 HG23 THR A  97     -17.335   3.802  14.953  1.00 75.37           H  
ATOM    926  HG1 THR A  97     -17.004   4.706  12.267  1.00 75.37           H  
ATOM    927  N   PHE A  98     -18.257  -0.138  13.153  1.00 79.00           N  
ATOM    928  CA  PHE A  98     -19.156  -1.202  13.596  1.00 79.00           C  
ATOM    929  C   PHE A  98     -18.393  -2.396  14.196  1.00 79.00           C  
ATOM    930  O   PHE A  98     -18.675  -2.789  15.326  1.00 79.00           O  
ATOM    931  CB  PHE A  98     -20.079  -1.601  12.417  1.00 79.00           C  
ATOM    932  CG  PHE A  98     -21.078  -2.717  12.680  1.00 79.00           C  
ATOM    933  CD1 PHE A  98     -20.713  -4.068  12.493  1.00 79.00           C  
ATOM    934  CD2 PHE A  98     -22.330  -2.422  13.259  1.00 79.00           C  
ATOM    935  CE1 PHE A  98     -21.597  -5.083  12.833  1.00 79.00           C  
ATOM    936  CE2 PHE A  98     -23.204  -3.452  13.586  1.00 79.00           C  
ATOM    937  CZ  PHE A  98     -22.839  -4.775  13.373  1.00 79.00           C  
ATOM    938  H   PHE A  98     -18.195  -0.005  12.153  1.00 79.00           H  
ATOM    939  HA  PHE A  98     -19.789  -0.791  14.385  1.00 79.00           H  
ATOM    940  HB3 PHE A  98     -19.478  -1.883  11.552  1.00 79.00           H  
ATOM    941  HB2 PHE A  98     -20.644  -0.722  12.103  1.00 79.00           H  
ATOM    942  HD1 PHE A  98     -19.744  -4.317  12.089  1.00 79.00           H  
ATOM    943  HD2 PHE A  98     -22.613  -1.398  13.452  1.00 79.00           H  
ATOM    944  HE1 PHE A  98     -21.316  -6.115  12.683  1.00 79.00           H  
ATOM    945  HE2 PHE A  98     -24.164  -3.222  14.023  1.00 79.00           H  
ATOM    946  HZ  PHE A  98     -23.521  -5.570  13.639  1.00 79.00           H  
ATOM    947  N   VAL A  99     -17.431  -2.933  13.429  1.00 81.56           N  
ATOM    948  CA  VAL A  99     -16.629  -4.107  13.775  1.00 81.56           C  
ATOM    949  C   VAL A  99     -15.685  -3.907  14.978  1.00 81.56           C  
ATOM    950  O   VAL A  99     -15.507  -4.853  15.744  1.00 81.56           O  
ATOM    951  CB  VAL A  99     -15.852  -4.612  12.522  1.00 81.56           C  
ATOM    952  CG1 VAL A  99     -14.538  -5.371  12.760  1.00 81.56           C  
ATOM    953  CG2 VAL A  99     -16.774  -5.476  11.645  1.00 81.56           C  
ATOM    954  H   VAL A  99     -17.255  -2.537  12.515  1.00 81.56           H  
ATOM    955  HA  VAL A  99     -17.334  -4.886  14.073  1.00 81.56           H  
ATOM    956  HB  VAL A  99     -15.579  -3.739  11.928  1.00 81.56           H  
ATOM    957 HG11 VAL A  99     -14.145  -5.713  11.805  1.00 81.56           H  
ATOM    958 HG12 VAL A  99     -13.767  -4.744  13.210  1.00 81.56           H  
ATOM    959 HG13 VAL A  99     -14.690  -6.245  13.393  1.00 81.56           H  
ATOM    960 HG21 VAL A  99     -16.265  -5.814  10.742  1.00 81.56           H  
ATOM    961 HG22 VAL A  99     -17.112  -6.365  12.179  1.00 81.56           H  
ATOM    962 HG23 VAL A  99     -17.657  -4.919  11.336  1.00 81.56           H  
ATOM    963  N   SER A 100     -15.127  -2.694  15.149  1.00 74.56           N  
ATOM    964  CA  SER A 100     -14.259  -2.358  16.284  1.00 74.56           C  
ATOM    965  C   SER A 100     -15.010  -2.314  17.628  1.00 74.56           C  
ATOM    966  O   SER A 100     -14.424  -2.674  18.648  1.00 74.56           O  
ATOM    967  CB  SER A 100     -13.547  -1.016  16.026  1.00 74.56           C  
ATOM    968  OG  SER A 100     -12.550  -1.167  15.036  1.00 74.56           O  
ATOM    969  H   SER A 100     -15.305  -1.957  14.481  1.00 74.56           H  
ATOM    970  HA  SER A 100     -13.498  -3.137  16.373  1.00 74.56           H  
ATOM    971  HB3 SER A 100     -13.053  -0.661  16.932  1.00 74.56           H  
ATOM    972  HB2 SER A 100     -14.255  -0.241  15.728  1.00 74.56           H  
ATOM    973  HG  SER A 100     -12.982  -1.170  14.177  1.00 74.56           H  
ATOM    974  N   TYR A 101     -16.286  -1.889  17.600  1.00 70.85           N  
ATOM    975  CA  TYR A 101     -17.141  -1.758  18.777  1.00 70.85           C  
ATOM    976  C   TYR A 101     -17.877  -3.069  19.110  1.00 70.85           C  
ATOM    977  O   TYR A 101     -17.701  -3.585  20.214  1.00 70.85           O  
ATOM    978  CB  TYR A 101     -18.092  -0.557  18.573  1.00 70.85           C  
ATOM    979  CG  TYR A 101     -19.115  -0.333  19.676  1.00 70.85           C  
ATOM    980  CD1 TYR A 101     -20.486  -0.518  19.410  1.00 70.85           C  
ATOM    981  CD2 TYR A 101     -18.703   0.054  20.968  1.00 70.85           C  
ATOM    982  CE1 TYR A 101     -21.441  -0.328  20.425  1.00 70.85           C  
ATOM    983  CE2 TYR A 101     -19.657   0.244  21.988  1.00 70.85           C  
ATOM    984  OH  TYR A 101     -21.956   0.223  22.699  1.00 70.85           O  
ATOM    985  CZ  TYR A 101     -21.027   0.051  21.716  1.00 70.85           C  
ATOM    986  H   TYR A 101     -16.700  -1.624  16.717  1.00 70.85           H  
ATOM    987  HA  TYR A 101     -16.509  -1.516  19.635  1.00 70.85           H  
ATOM    988  HB3 TYR A 101     -18.623  -0.674  17.627  1.00 70.85           H  
ATOM    989  HB2 TYR A 101     -17.505   0.357  18.469  1.00 70.85           H  
ATOM    990  HD1 TYR A 101     -20.808  -0.807  18.423  1.00 70.85           H  
ATOM    991  HD2 TYR A 101     -17.654   0.201  21.184  1.00 70.85           H  
ATOM    992  HE1 TYR A 101     -22.489  -0.474  20.209  1.00 70.85           H  
ATOM    993  HE2 TYR A 101     -19.337   0.538  22.977  1.00 70.85           H  
ATOM    994  HH  TYR A 101     -22.859   0.158  22.378  1.00 70.85           H  
ATOM    995  N   PHE A 102     -18.694  -3.574  18.167  1.00 73.64           N  
ATOM    996  CA  PHE A 102     -19.534  -4.761  18.359  1.00 73.64           C  
ATOM    997  C   PHE A 102     -18.763  -6.089  18.332  1.00 73.64           C  
ATOM    998  O   PHE A 102     -19.096  -6.980  19.113  1.00 73.64           O  
ATOM    999  CB  PHE A 102     -20.677  -4.797  17.321  1.00 73.64           C  
ATOM   1000  CG  PHE A 102     -21.761  -3.750  17.507  1.00 73.64           C  
ATOM   1001  CD1 PHE A 102     -22.660  -3.844  18.591  1.00 73.64           C  
ATOM   1002  CD2 PHE A 102     -21.839  -2.634  16.649  1.00 73.64           C  
ATOM   1003  CE1 PHE A 102     -23.635  -2.872  18.769  1.00 73.64           C  
ATOM   1004  CE2 PHE A 102     -22.827  -1.677  16.839  1.00 73.64           C  
ATOM   1005  CZ  PHE A 102     -23.722  -1.797  17.893  1.00 73.64           C  
ATOM   1006  H   PHE A 102     -18.778  -3.109  17.273  1.00 73.64           H  
ATOM   1007  HA  PHE A 102     -19.989  -4.689  19.349  1.00 73.64           H  
ATOM   1008  HB3 PHE A 102     -21.172  -5.770  17.356  1.00 73.64           H  
ATOM   1009  HB2 PHE A 102     -20.273  -4.715  16.312  1.00 73.64           H  
ATOM   1010  HD1 PHE A 102     -22.599  -4.677  19.276  1.00 73.64           H  
ATOM   1011  HD2 PHE A 102     -21.147  -2.527  15.829  1.00 73.64           H  
ATOM   1012  HE1 PHE A 102     -24.329  -2.952  19.593  1.00 73.64           H  
ATOM   1013  HE2 PHE A 102     -22.894  -0.833  16.168  1.00 73.64           H  
ATOM   1014  HZ  PHE A 102     -24.485  -1.046  18.038  1.00 73.64           H  
ATOM   1015  N   GLY A 103     -17.761  -6.206  17.444  1.00 73.89           N  
ATOM   1016  CA  GLY A 103     -17.014  -7.447  17.221  1.00 73.89           C  
ATOM   1017  C   GLY A 103     -16.076  -7.797  18.386  1.00 73.89           C  
ATOM   1018  O   GLY A 103     -15.744  -8.970  18.554  1.00 73.89           O  
ATOM   1019  H   GLY A 103     -17.526  -5.420  16.854  1.00 73.89           H  
ATOM   1020  HA3 GLY A 103     -16.427  -7.349  16.308  1.00 73.89           H  
ATOM   1021  HA2 GLY A 103     -17.714  -8.268  17.060  1.00 73.89           H  
ATOM   1022  N   ALA A 104     -15.677  -6.800  19.198  1.00 72.46           N  
ATOM   1023  CA  ALA A 104     -14.865  -6.969  20.404  1.00 72.46           C  
ATOM   1024  C   ALA A 104     -15.628  -7.619  21.575  1.00 72.46           C  
ATOM   1025  O   ALA A 104     -14.992  -8.244  22.423  1.00 72.46           O  
ATOM   1026  CB  ALA A 104     -14.304  -5.599  20.814  1.00 72.46           C  
ATOM   1027  H   ALA A 104     -15.981  -5.857  19.000  1.00 72.46           H  
ATOM   1028  HA  ALA A 104     -14.023  -7.617  20.154  1.00 72.46           H  
ATOM   1029  HB1 ALA A 104     -13.671  -5.678  21.699  1.00 72.46           H  
ATOM   1030  HB2 ALA A 104     -13.695  -5.173  20.017  1.00 72.46           H  
ATOM   1031  HB3 ALA A 104     -15.102  -4.889  21.036  1.00 72.46           H  
ATOM   1032  N   LYS A 105     -16.964  -7.478  21.596  1.00 76.16           N  
ATOM   1033  CA  LYS A 105     -17.852  -8.077  22.598  1.00 76.16           C  
ATOM   1034  C   LYS A 105     -18.239  -9.529  22.248  1.00 76.16           C  
ATOM   1035  O   LYS A 105     -18.599 -10.294  23.144  1.00 76.16           O  
ATOM   1036  CB  LYS A 105     -19.119  -7.206  22.724  1.00 76.16           C  
ATOM   1037  CG  LYS A 105     -18.828  -5.756  23.152  1.00 76.16           C  
ATOM   1038  CD  LYS A 105     -20.107  -4.930  23.333  1.00 76.16           C  
ATOM   1039  CE  LYS A 105     -19.809  -3.468  23.702  1.00 76.16           C  
ATOM   1040  NZ  LYS A 105     -21.047  -2.709  23.946  1.00 76.16           N1+
ATOM   1041  H   LYS A 105     -17.416  -6.952  20.862  1.00 76.16           H  
ATOM   1042  HA  LYS A 105     -17.347  -8.091  23.565  1.00 76.16           H  
ATOM   1043  HB3 LYS A 105     -19.792  -7.658  23.454  1.00 76.16           H  
ATOM   1044  HB2 LYS A 105     -19.661  -7.200  21.777  1.00 76.16           H  
ATOM   1045  HG3 LYS A 105     -18.196  -5.269  22.409  1.00 76.16           H  
ATOM   1046  HG2 LYS A 105     -18.259  -5.759  24.082  1.00 76.16           H  
ATOM   1047  HD3 LYS A 105     -20.722  -5.393  24.106  1.00 76.16           H  
ATOM   1048  HD2 LYS A 105     -20.691  -4.967  22.411  1.00 76.16           H  
ATOM   1049  HE3 LYS A 105     -19.251  -2.982  22.901  1.00 76.16           H  
ATOM   1050  HE2 LYS A 105     -19.192  -3.421  24.600  1.00 76.16           H  
ATOM   1051  HZ1 LYS A 105     -21.555  -3.123  24.714  1.00 76.16           H  
ATOM   1052  HZ2 LYS A 105     -20.819  -1.749  24.169  1.00 76.16           H  
ATOM   1053  HZ3 LYS A 105     -21.621  -2.726  23.115  1.00 76.16           H  
ATOM   1054  N   LEU A 106     -18.157  -9.871  20.954  1.00 83.35           N  
ATOM   1055  CA  LEU A 106     -18.498 -11.170  20.379  1.00 83.35           C  
ATOM   1056  C   LEU A 106     -17.259 -12.090  20.312  1.00 83.35           C  
ATOM   1057  O   LEU A 106     -16.183 -11.714  20.780  1.00 83.35           O  
ATOM   1058  CB  LEU A 106     -19.096 -10.902  18.979  1.00 83.35           C  
ATOM   1059  CG  LEU A 106     -20.452 -10.158  18.980  1.00 83.35           C  
ATOM   1060  CD1 LEU A 106     -20.798  -9.606  17.579  1.00 83.35           C  
ATOM   1061  CD2 LEU A 106     -21.589 -11.019  19.570  1.00 83.35           C  
ATOM   1062  H   LEU A 106     -17.828  -9.180  20.295  1.00 83.35           H  
ATOM   1063  HA  LEU A 106     -19.241 -11.669  21.002  1.00 83.35           H  
ATOM   1064  HB3 LEU A 106     -19.226 -11.838  18.436  1.00 83.35           H  
ATOM   1065  HB2 LEU A 106     -18.366 -10.317  18.418  1.00 83.35           H  
ATOM   1066  HG  LEU A 106     -20.351  -9.284  19.624  1.00 83.35           H  
ATOM   1067 HD11 LEU A 106     -21.077  -8.553  17.639  1.00 83.35           H  
ATOM   1068 HD12 LEU A 106     -19.956  -9.668  16.891  1.00 83.35           H  
ATOM   1069 HD13 LEU A 106     -21.627 -10.135  17.110  1.00 83.35           H  
ATOM   1070 HD21 LEU A 106     -22.472 -11.050  18.931  1.00 83.35           H  
ATOM   1071 HD22 LEU A 106     -21.279 -12.052  19.733  1.00 83.35           H  
ATOM   1072 HD23 LEU A 106     -21.908 -10.622  20.533  1.00 83.35           H  
ATOM   1073  N   HIS A 107     -17.448 -13.300  19.751  1.00 89.97           N  
ATOM   1074  CA  HIS A 107     -16.410 -14.308  19.501  1.00 89.97           C  
ATOM   1075  C   HIS A 107     -15.409 -13.803  18.441  1.00 89.97           C  
ATOM   1076  O   HIS A 107     -15.668 -13.951  17.246  1.00 89.97           O  
ATOM   1077  CB  HIS A 107     -17.113 -15.628  19.089  1.00 89.97           C  
ATOM   1078  CG  HIS A 107     -16.275 -16.885  19.166  1.00 89.97           C  
ATOM   1079  CD2 HIS A 107     -15.069 -17.165  18.559  1.00 89.97           C  
ATOM   1080  ND1 HIS A 107     -16.672 -18.015  19.891  1.00 89.97           N  
ATOM   1081  CE1 HIS A 107     -15.698 -18.898  19.720  1.00 89.97           C  
ATOM   1082  NE2 HIS A 107     -14.716 -18.446  18.941  1.00 89.97           N  
ATOM   1083  H   HIS A 107     -18.365 -13.532  19.399  1.00 89.97           H  
ATOM   1084  HA  HIS A 107     -15.880 -14.479  20.438  1.00 89.97           H  
ATOM   1085  HB3 HIS A 107     -17.525 -15.553  18.082  1.00 89.97           H  
ATOM   1086  HB2 HIS A 107     -17.975 -15.786  19.740  1.00 89.97           H  
ATOM   1087  HD2 HIS A 107     -14.455 -16.574  17.904  1.00 89.97           H  
ATOM   1088  HE1 HIS A 107     -15.696 -19.882  20.166  1.00 89.97           H  
ATOM   1089  HE2 HIS A 107     -13.875 -18.947  18.681  1.00 89.97           H  
ATOM   1090  N   ARG A 108     -14.309 -13.176  18.904  1.00 89.60           N  
ATOM   1091  CA  ARG A 108     -13.348 -12.465  18.053  1.00 89.60           C  
ATOM   1092  C   ARG A 108     -12.641 -13.317  16.979  1.00 89.60           C  
ATOM   1093  O   ARG A 108     -12.572 -12.831  15.850  1.00 89.60           O  
ATOM   1094  CB  ARG A 108     -12.309 -11.665  18.868  1.00 89.60           C  
ATOM   1095  CG  ARG A 108     -12.866 -10.779  19.989  1.00 89.60           C  
ATOM   1096  CD  ARG A 108     -11.743  -9.943  20.622  1.00 89.60           C  
ATOM   1097  NE  ARG A 108     -12.169  -9.297  21.872  1.00 89.60           N  
ATOM   1098  NH1 ARG A 108     -10.046  -8.963  22.825  1.00 89.60           N  
ATOM   1099  NH2 ARG A 108     -11.944  -8.314  23.956  1.00 89.60           N1+
ATOM   1100  CZ  ARG A 108     -11.381  -8.862  22.873  1.00 89.60           C  
ATOM   1101  H   ARG A 108     -14.181 -13.074  19.900  1.00 89.60           H  
ATOM   1102  HA  ARG A 108     -13.945 -11.724  17.516  1.00 89.60           H  
ATOM   1103  HB3 ARG A 108     -11.735 -11.046  18.182  1.00 89.60           H  
ATOM   1104  HB2 ARG A 108     -11.573 -12.329  19.311  1.00 89.60           H  
ATOM   1105  HG3 ARG A 108     -13.426 -11.341  20.738  1.00 89.60           H  
ATOM   1106  HG2 ARG A 108     -13.575 -10.100  19.517  1.00 89.60           H  
ATOM   1107  HD3 ARG A 108     -11.528  -9.108  19.954  1.00 89.60           H  
ATOM   1108  HD2 ARG A 108     -10.816 -10.510  20.711  1.00 89.60           H  
ATOM   1109  HE  ARG A 108     -13.168  -9.167  21.977  1.00 89.60           H  
ATOM   1110 HH12 ARG A 108      -9.482  -8.661  23.614  1.00 89.60           H  
ATOM   1111 HH11 ARG A 108      -9.592  -9.356  22.015  1.00 89.60           H  
ATOM   1112 HH22 ARG A 108     -11.363  -8.001  24.723  1.00 89.60           H  
ATOM   1113 HH21 ARG A 108     -12.948  -8.221  24.019  1.00 89.60           H  
ATOM   1114  N   PRO A 109     -12.184 -14.560  17.289  1.00 93.48           N  
ATOM   1115  CA  PRO A 109     -11.616 -15.452  16.262  1.00 93.48           C  
ATOM   1116  C   PRO A 109     -12.554 -15.773  15.090  1.00 93.48           C  
ATOM   1117  O   PRO A 109     -12.155 -15.547  13.956  1.00 93.48           O  
ATOM   1118  CB  PRO A 109     -11.177 -16.707  17.029  1.00 93.48           C  
ATOM   1119  CG  PRO A 109     -10.890 -16.191  18.422  1.00 93.48           C  
ATOM   1120  CD  PRO A 109     -11.966 -15.131  18.624  1.00 93.48           C  
ATOM   1121  HA  PRO A 109     -10.728 -14.947  15.881  1.00 93.48           H  
ATOM   1122  HB3 PRO A 109     -10.307 -17.187  16.580  1.00 93.48           H  
ATOM   1123  HB2 PRO A 109     -11.977 -17.449  17.074  1.00 93.48           H  
ATOM   1124  HG3 PRO A 109      -9.907 -15.718  18.438  1.00 93.48           H  
ATOM   1125  HG2 PRO A 109     -10.894 -16.973  19.176  1.00 93.48           H  
ATOM   1126  HD2 PRO A 109     -12.882 -15.586  18.992  1.00 93.48           H  
ATOM   1127  HD3 PRO A 109     -11.646 -14.414  19.373  1.00 93.48           H  
ATOM   1128  N   LYS A 110     -13.788 -16.224  15.367  1.00 94.12           N  
ATOM   1129  CA  LYS A 110     -14.798 -16.552  14.353  1.00 94.12           C  
ATOM   1130  C   LYS A 110     -15.241 -15.371  13.471  1.00 94.12           C  
ATOM   1131  O   LYS A 110     -15.664 -15.619  12.344  1.00 94.12           O  
ATOM   1132  CB  LYS A 110     -16.008 -17.226  15.026  1.00 94.12           C  
ATOM   1133  CG  LYS A 110     -15.714 -18.671  15.451  1.00 94.12           C  
ATOM   1134  CD  LYS A 110     -16.899 -19.338  16.161  1.00 94.12           C  
ATOM   1135  CE  LYS A 110     -16.579 -20.780  16.583  1.00 94.12           C  
ATOM   1136  NZ  LYS A 110     -17.693 -21.393  17.326  1.00 94.12           N1+
ATOM   1137  H   LYS A 110     -14.062 -16.367  16.326  1.00 94.12           H  
ATOM   1138  HA  LYS A 110     -14.339 -17.280  13.680  1.00 94.12           H  
ATOM   1139  HB3 LYS A 110     -16.847 -17.258  14.328  1.00 94.12           H  
ATOM   1140  HB2 LYS A 110     -16.345 -16.630  15.876  1.00 94.12           H  
ATOM   1141  HG3 LYS A 110     -14.832 -18.704  16.091  1.00 94.12           H  
ATOM   1142  HG2 LYS A 110     -15.465 -19.249  14.563  1.00 94.12           H  
ATOM   1143  HD3 LYS A 110     -17.763 -19.333  15.494  1.00 94.12           H  
ATOM   1144  HD2 LYS A 110     -17.181 -18.742  17.030  1.00 94.12           H  
ATOM   1145  HE3 LYS A 110     -15.687 -20.804  17.211  1.00 94.12           H  
ATOM   1146  HE2 LYS A 110     -16.369 -21.390  15.704  1.00 94.12           H  
ATOM   1147  HZ1 LYS A 110     -18.519 -21.410  16.744  1.00 94.12           H  
ATOM   1148  HZ2 LYS A 110     -17.446 -22.338  17.584  1.00 94.12           H  
ATOM   1149  HZ3 LYS A 110     -17.881 -20.854  18.159  1.00 94.12           H  
ATOM   1150  N   ILE A 111     -15.110 -14.127  13.966  1.00 93.15           N  
ATOM   1151  CA  ILE A 111     -15.364 -12.905  13.198  1.00 93.15           C  
ATOM   1152  C   ILE A 111     -14.177 -12.524  12.289  1.00 93.15           C  
ATOM   1153  O   ILE A 111     -14.416 -12.034  11.187  1.00 93.15           O  
ATOM   1154  CB  ILE A 111     -15.762 -11.722  14.129  1.00 93.15           C  
ATOM   1155  CG1 ILE A 111     -17.160 -12.004  14.718  1.00 93.15           C  
ATOM   1156  CG2 ILE A 111     -15.744 -10.323  13.469  1.00 93.15           C  
ATOM   1157  CD1 ILE A 111     -17.540 -11.101  15.890  1.00 93.15           C  
ATOM   1158  H   ILE A 111     -14.770 -14.000  14.909  1.00 93.15           H  
ATOM   1159  HA  ILE A 111     -16.212 -13.093  12.537  1.00 93.15           H  
ATOM   1160  HB  ILE A 111     -15.051 -11.698  14.957  1.00 93.15           H  
ATOM   1161 HG13 ILE A 111     -17.227 -13.036  15.064  1.00 93.15           H  
ATOM   1162 HG12 ILE A 111     -17.913 -11.908  13.935  1.00 93.15           H  
ATOM   1163 HG21 ILE A 111     -16.065  -9.544  14.159  1.00 93.15           H  
ATOM   1164 HG22 ILE A 111     -14.745 -10.041  13.147  1.00 93.15           H  
ATOM   1165 HG23 ILE A 111     -16.401 -10.286  12.599  1.00 93.15           H  
ATOM   1166 HD11 ILE A 111     -18.429 -11.503  16.368  1.00 93.15           H  
ATOM   1167 HD12 ILE A 111     -16.745 -11.046  16.634  1.00 93.15           H  
ATOM   1168 HD13 ILE A 111     -17.778 -10.091  15.560  1.00 93.15           H  
ATOM   1169  N   ILE A 112     -12.937 -12.813  12.725  1.00 94.48           N  
ATOM   1170  CA  ILE A 112     -11.734 -12.732  11.890  1.00 94.48           C  
ATOM   1171  C   ILE A 112     -11.734 -13.828  10.801  1.00 94.48           C  
ATOM   1172  O   ILE A 112     -11.333 -13.539   9.678  1.00 94.48           O  
ATOM   1173  CB  ILE A 112     -10.423 -12.842  12.729  1.00 94.48           C  
ATOM   1174  CG1 ILE A 112     -10.288 -11.665  13.722  1.00 94.48           C  
ATOM   1175  CG2 ILE A 112      -9.125 -12.968  11.896  1.00 94.48           C  
ATOM   1176  CD1 ILE A 112      -9.356 -11.973  14.902  1.00 94.48           C  
ATOM   1177  H   ILE A 112     -12.811 -13.203  13.649  1.00 94.48           H  
ATOM   1178  HA  ILE A 112     -11.734 -11.761  11.389  1.00 94.48           H  
ATOM   1179  HB  ILE A 112     -10.496 -13.752  13.323  1.00 94.48           H  
ATOM   1180 HG13 ILE A 112     -11.259 -11.377  14.123  1.00 94.48           H  
ATOM   1181 HG12 ILE A 112      -9.926 -10.784  13.195  1.00 94.48           H  
ATOM   1182 HG21 ILE A 112      -8.238 -12.942  12.527  1.00 94.48           H  
ATOM   1183 HG22 ILE A 112      -9.076 -13.905  11.340  1.00 94.48           H  
ATOM   1184 HG23 ILE A 112      -9.040 -12.151  11.181  1.00 94.48           H  
ATOM   1185 HD11 ILE A 112      -9.603 -11.353  15.763  1.00 94.48           H  
ATOM   1186 HD12 ILE A 112      -9.430 -13.013  15.222  1.00 94.48           H  
ATOM   1187 HD13 ILE A 112      -8.317 -11.782  14.635  1.00 94.48           H  
ATOM   1188  N   GLY A 113     -12.224 -15.036  11.139  1.00 96.12           N  
ATOM   1189  CA  GLY A 113     -12.369 -16.176  10.233  1.00 96.12           C  
ATOM   1190  C   GLY A 113     -13.469 -15.919   9.195  1.00 96.12           C  
ATOM   1191  O   GLY A 113     -13.251 -16.177   8.015  1.00 96.12           O  
ATOM   1192  H   GLY A 113     -12.506 -15.186  12.099  1.00 96.12           H  
ATOM   1193  HA3 GLY A 113     -12.631 -17.061  10.813  1.00 96.12           H  
ATOM   1194  HA2 GLY A 113     -11.419 -16.383   9.739  1.00 96.12           H  
ATOM   1195  N   ALA A 114     -14.620 -15.362   9.613  1.00 95.70           N  
ATOM   1196  CA  ALA A 114     -15.696 -14.916   8.722  1.00 95.70           C  
ATOM   1197  C   ALA A 114     -15.280 -13.739   7.824  1.00 95.70           C  
ATOM   1198  O   ALA A 114     -15.715 -13.684   6.676  1.00 95.70           O  
ATOM   1199  CB  ALA A 114     -16.935 -14.550   9.551  1.00 95.70           C  
ATOM   1200  H   ALA A 114     -14.764 -15.195  10.600  1.00 95.70           H  
ATOM   1201  HA  ALA A 114     -15.961 -15.754   8.073  1.00 95.70           H  
ATOM   1202  HB1 ALA A 114     -17.755 -14.222   8.911  1.00 95.70           H  
ATOM   1203  HB2 ALA A 114     -17.293 -15.408  10.121  1.00 95.70           H  
ATOM   1204  HB3 ALA A 114     -16.722 -13.745  10.255  1.00 95.70           H  
ATOM   1205  N   GLY A 115     -14.402 -12.861   8.341  1.00 95.79           N  
ATOM   1206  CA  GLY A 115     -13.781 -11.769   7.600  1.00 95.79           C  
ATOM   1207  C   GLY A 115     -12.810 -12.311   6.546  1.00 95.79           C  
ATOM   1208  O   GLY A 115     -12.829 -11.828   5.422  1.00 95.79           O  
ATOM   1209  H   GLY A 115     -14.118 -12.967   9.306  1.00 95.79           H  
ATOM   1210  HA3 GLY A 115     -13.222 -11.145   8.294  1.00 95.79           H  
ATOM   1211  HA2 GLY A 115     -14.543 -11.140   7.137  1.00 95.79           H  
ATOM   1212  N   CYS A 116     -12.003 -13.330   6.882  1.00 97.48           N  
ATOM   1213  CA  CYS A 116     -11.056 -13.987   5.976  1.00 97.48           C  
ATOM   1214  C   CYS A 116     -11.749 -14.787   4.854  1.00 97.48           C  
ATOM   1215  O   CYS A 116     -11.184 -14.881   3.764  1.00 97.48           O  
ATOM   1216  CB  CYS A 116     -10.056 -14.870   6.742  1.00 97.48           C  
ATOM   1217  SG  CYS A 116      -8.895 -13.832   7.667  1.00 97.48           S  
ATOM   1218  H   CYS A 116     -12.016 -13.675   7.833  1.00 97.48           H  
ATOM   1219  HA  CYS A 116     -10.485 -13.198   5.485  1.00 97.48           H  
ATOM   1220  HB3 CYS A 116      -9.473 -15.492   6.064  1.00 97.48           H  
ATOM   1221  HB2 CYS A 116     -10.573 -15.533   7.435  1.00 97.48           H  
ATOM   1222  HG  CYS A 116      -9.785 -13.415   8.575  1.00 97.48           H  
ATOM   1223  N   VAL A 117     -12.969 -15.297   5.111  1.00 98.01           N  
ATOM   1224  CA  VAL A 117     -13.851 -15.884   4.099  1.00 98.01           C  
ATOM   1225  C   VAL A 117     -14.392 -14.813   3.131  1.00 98.01           C  
ATOM   1226  O   VAL A 117     -14.318 -15.020   1.924  1.00 98.01           O  
ATOM   1227  CB  VAL A 117     -15.033 -16.682   4.731  1.00 98.01           C  
ATOM   1228  CG1 VAL A 117     -16.213 -17.000   3.784  1.00 98.01           C  
ATOM   1229  CG2 VAL A 117     -14.530 -17.995   5.354  1.00 98.01           C  
ATOM   1230  H   VAL A 117     -13.357 -15.204   6.040  1.00 98.01           H  
ATOM   1231  HA  VAL A 117     -13.251 -16.582   3.515  1.00 98.01           H  
ATOM   1232  HB  VAL A 117     -15.439 -16.086   5.548  1.00 98.01           H  
ATOM   1233 HG11 VAL A 117     -16.939 -17.653   4.269  1.00 98.01           H  
ATOM   1234 HG12 VAL A 117     -16.757 -16.103   3.487  1.00 98.01           H  
ATOM   1235 HG13 VAL A 117     -15.870 -17.504   2.880  1.00 98.01           H  
ATOM   1236 HG21 VAL A 117     -15.333 -18.527   5.864  1.00 98.01           H  
ATOM   1237 HG22 VAL A 117     -14.119 -18.661   4.595  1.00 98.01           H  
ATOM   1238 HG23 VAL A 117     -13.749 -17.813   6.087  1.00 98.01           H  
ATOM   1239  N   ILE A 118     -14.884 -13.683   3.671  1.00 97.34           N  
ATOM   1240  CA  ILE A 118     -15.373 -12.531   2.902  1.00 97.34           C  
ATOM   1241  C   ILE A 118     -14.259 -11.846   2.079  1.00 97.34           C  
ATOM   1242  O   ILE A 118     -14.517 -11.428   0.951  1.00 97.34           O  
ATOM   1243  CB  ILE A 118     -16.071 -11.492   3.834  1.00 97.34           C  
ATOM   1244  CG1 ILE A 118     -17.385 -12.068   4.413  1.00 97.34           C  
ATOM   1245  CG2 ILE A 118     -16.367 -10.122   3.188  1.00 97.34           C  
ATOM   1246  CD1 ILE A 118     -17.881 -11.334   5.670  1.00 97.34           C  
ATOM   1247  H   ILE A 118     -14.919 -13.588   4.677  1.00 97.34           H  
ATOM   1248  HA  ILE A 118     -16.116 -12.904   2.193  1.00 97.34           H  
ATOM   1249  HB  ILE A 118     -15.397 -11.309   4.671  1.00 97.34           H  
ATOM   1250 HG13 ILE A 118     -17.268 -13.123   4.660  1.00 97.34           H  
ATOM   1251 HG12 ILE A 118     -18.162 -12.041   3.648  1.00 97.34           H  
ATOM   1252 HG21 ILE A 118     -16.920  -9.474   3.865  1.00 97.34           H  
ATOM   1253 HG22 ILE A 118     -15.461  -9.581   2.919  1.00 97.34           H  
ATOM   1254 HG23 ILE A 118     -16.968 -10.248   2.289  1.00 97.34           H  
ATOM   1255 HD11 ILE A 118     -18.465 -12.004   6.302  1.00 97.34           H  
ATOM   1256 HD12 ILE A 118     -17.054 -10.957   6.273  1.00 97.34           H  
ATOM   1257 HD13 ILE A 118     -18.517 -10.489   5.408  1.00 97.34           H  
ATOM   1258  N   MET A 119     -13.038 -11.797   2.640  1.00 97.12           N  
ATOM   1259  CA  MET A 119     -11.822 -11.302   2.002  1.00 97.12           C  
ATOM   1260  C   MET A 119     -11.402 -12.186   0.822  1.00 97.12           C  
ATOM   1261  O   MET A 119     -11.085 -11.649  -0.236  1.00 97.12           O  
ATOM   1262  CB  MET A 119     -10.690 -11.177   3.046  1.00 97.12           C  
ATOM   1263  CG  MET A 119      -9.400 -10.520   2.527  1.00 97.12           C  
ATOM   1264  SD  MET A 119      -8.155 -10.175   3.800  1.00 97.12           S  
ATOM   1265  CE  MET A 119      -7.576 -11.847   4.194  1.00 97.12           C  
ATOM   1266  H   MET A 119     -12.927 -12.131   3.590  1.00 97.12           H  
ATOM   1267  HA  MET A 119     -12.047 -10.306   1.626  1.00 97.12           H  
ATOM   1268  HB3 MET A 119     -10.452 -12.168   3.431  1.00 97.12           H  
ATOM   1269  HB2 MET A 119     -11.041 -10.604   3.901  1.00 97.12           H  
ATOM   1270  HG3 MET A 119      -9.653  -9.563   2.071  1.00 97.12           H  
ATOM   1271  HG2 MET A 119      -8.935 -11.127   1.749  1.00 97.12           H  
ATOM   1272  HE1 MET A 119      -6.831 -11.809   4.989  1.00 97.12           H  
ATOM   1273  HE2 MET A 119      -8.397 -12.481   4.525  1.00 97.12           H  
ATOM   1274  HE3 MET A 119      -7.113 -12.298   3.321  1.00 97.12           H  
ATOM   1275  N   GLY A 120     -11.438 -13.514   1.027  1.00 97.89           N  
ATOM   1276  CA  GLY A 120     -11.081 -14.517   0.030  1.00 97.89           C  
ATOM   1277  C   GLY A 120     -12.096 -14.551  -1.114  1.00 97.89           C  
ATOM   1278  O   GLY A 120     -11.683 -14.511  -2.267  1.00 97.89           O  
ATOM   1279  H   GLY A 120     -11.713 -13.862   1.936  1.00 97.89           H  
ATOM   1280  HA3 GLY A 120     -11.030 -15.494   0.510  1.00 97.89           H  
ATOM   1281  HA2 GLY A 120     -10.092 -14.295  -0.370  1.00 97.89           H  
ATOM   1282  N   VAL A 121     -13.405 -14.556  -0.806  1.00 97.98           N  
ATOM   1283  CA  VAL A 121     -14.502 -14.486  -1.781  1.00 97.98           C  
ATOM   1284  C   VAL A 121     -14.521 -13.160  -2.574  1.00 97.98           C  
ATOM   1285  O   VAL A 121     -14.852 -13.185  -3.758  1.00 97.98           O  
ATOM   1286  CB  VAL A 121     -15.882 -14.724  -1.093  1.00 97.98           C  
ATOM   1287  CG1 VAL A 121     -17.130 -14.356  -1.927  1.00 97.98           C  
ATOM   1288  CG2 VAL A 121     -16.009 -16.190  -0.638  1.00 97.98           C  
ATOM   1289  H   VAL A 121     -13.684 -14.590   0.166  1.00 97.98           H  
ATOM   1290  HA  VAL A 121     -14.342 -15.289  -2.503  1.00 97.98           H  
ATOM   1291  HB  VAL A 121     -15.913 -14.105  -0.194  1.00 97.98           H  
ATOM   1292 HG11 VAL A 121     -18.045 -14.643  -1.409  1.00 97.98           H  
ATOM   1293 HG12 VAL A 121     -17.204 -13.285  -2.115  1.00 97.98           H  
ATOM   1294 HG13 VAL A 121     -17.125 -14.867  -2.891  1.00 97.98           H  
ATOM   1295 HG21 VAL A 121     -16.918 -16.346  -0.057  1.00 97.98           H  
ATOM   1296 HG22 VAL A 121     -16.044 -16.865  -1.494  1.00 97.98           H  
ATOM   1297 HG23 VAL A 121     -15.171 -16.502  -0.016  1.00 97.98           H  
ATOM   1298  N   GLY A 122     -14.111 -12.051  -1.933  1.00 97.96           N  
ATOM   1299  CA  GLY A 122     -13.945 -10.744  -2.566  1.00 97.96           C  
ATOM   1300  C   GLY A 122     -12.757 -10.755  -3.537  1.00 97.96           C  
ATOM   1301  O   GLY A 122     -12.889 -10.260  -4.653  1.00 97.96           O  
ATOM   1302  H   GLY A 122     -13.877 -12.110  -0.951  1.00 97.96           H  
ATOM   1303  HA3 GLY A 122     -13.767  -9.996  -1.793  1.00 97.96           H  
ATOM   1304  HA2 GLY A 122     -14.857 -10.460  -3.092  1.00 97.96           H  
ATOM   1305  N   THR A 123     -11.623 -11.357  -3.144  1.00 97.85           N  
ATOM   1306  CA  THR A 123     -10.430 -11.490  -3.986  1.00 97.85           C  
ATOM   1307  C   THR A 123     -10.652 -12.435  -5.192  1.00 97.85           C  
ATOM   1308  O   THR A 123     -10.141 -12.146  -6.271  1.00 97.85           O  
ATOM   1309  CB  THR A 123      -9.199 -11.981  -3.177  1.00 97.85           C  
ATOM   1310  CG2 THR A 123      -7.859 -11.920  -3.923  1.00 97.85           C  
ATOM   1311  OG1 THR A 123      -9.017 -11.174  -2.032  1.00 97.85           O  
ATOM   1312  H   THR A 123     -11.569 -11.760  -2.219  1.00 97.85           H  
ATOM   1313  HA  THR A 123     -10.197 -10.500  -4.382  1.00 97.85           H  
ATOM   1314  HB  THR A 123      -9.377 -13.001  -2.837  1.00 97.85           H  
ATOM   1315 HG21 THR A 123      -7.052 -12.315  -3.306  1.00 97.85           H  
ATOM   1316 HG22 THR A 123      -7.871 -12.491  -4.846  1.00 97.85           H  
ATOM   1317 HG23 THR A 123      -7.604 -10.890  -4.173  1.00 97.85           H  
ATOM   1318  HG1 THR A 123      -9.758 -11.314  -1.433  1.00 97.85           H  
ATOM   1319  N   LEU A 124     -11.468 -13.492  -5.015  1.00 97.54           N  
ATOM   1320  CA  LEU A 124     -11.935 -14.383  -6.086  1.00 97.54           C  
ATOM   1321  C   LEU A 124     -12.893 -13.680  -7.066  1.00 97.54           C  
ATOM   1322  O   LEU A 124     -12.809 -13.957  -8.261  1.00 97.54           O  
ATOM   1323  CB  LEU A 124     -12.638 -15.622  -5.485  1.00 97.54           C  
ATOM   1324  CG  LEU A 124     -11.725 -16.614  -4.730  1.00 97.54           C  
ATOM   1325  CD1 LEU A 124     -12.564 -17.568  -3.857  1.00 97.54           C  
ATOM   1326  CD2 LEU A 124     -10.759 -17.365  -5.664  1.00 97.54           C  
ATOM   1327  H   LEU A 124     -11.839 -13.680  -4.093  1.00 97.54           H  
ATOM   1328  HA  LEU A 124     -11.063 -14.705  -6.657  1.00 97.54           H  
ATOM   1329  HB3 LEU A 124     -13.159 -16.174  -6.271  1.00 97.54           H  
ATOM   1330  HB2 LEU A 124     -13.419 -15.272  -4.810  1.00 97.54           H  
ATOM   1331  HG  LEU A 124     -11.093 -16.043  -4.056  1.00 97.54           H  
ATOM   1332 HD11 LEU A 124     -12.239 -18.606  -3.928  1.00 97.54           H  
ATOM   1333 HD12 LEU A 124     -12.493 -17.278  -2.809  1.00 97.54           H  
ATOM   1334 HD13 LEU A 124     -13.621 -17.545  -4.123  1.00 97.54           H  
ATOM   1335 HD21 LEU A 124     -10.952 -18.437  -5.706  1.00 97.54           H  
ATOM   1336 HD22 LEU A 124     -10.822 -16.993  -6.684  1.00 97.54           H  
ATOM   1337 HD23 LEU A 124      -9.728 -17.235  -5.331  1.00 97.54           H  
ATOM   1338  N   LEU A 125     -13.759 -12.779  -6.559  1.00 96.39           N  
ATOM   1339  CA  LEU A 125     -14.707 -11.976  -7.345  1.00 96.39           C  
ATOM   1340  C   LEU A 125     -14.018 -10.992  -8.311  1.00 96.39           C  
ATOM   1341  O   LEU A 125     -14.591 -10.691  -9.358  1.00 96.39           O  
ATOM   1342  CB  LEU A 125     -15.709 -11.277  -6.392  1.00 96.39           C  
ATOM   1343  CG  LEU A 125     -16.804 -10.402  -7.055  1.00 96.39           C  
ATOM   1344  CD1 LEU A 125     -17.679 -11.207  -8.040  1.00 96.39           C  
ATOM   1345  CD2 LEU A 125     -17.648  -9.670  -5.991  1.00 96.39           C  
ATOM   1346  H   LEU A 125     -13.777 -12.624  -5.560  1.00 96.39           H  
ATOM   1347  HA  LEU A 125     -15.271 -12.677  -7.957  1.00 96.39           H  
ATOM   1348  HB3 LEU A 125     -15.153 -10.654  -5.694  1.00 96.39           H  
ATOM   1349  HB2 LEU A 125     -16.200 -12.036  -5.782  1.00 96.39           H  
ATOM   1350  HG  LEU A 125     -16.312  -9.613  -7.625  1.00 96.39           H  
ATOM   1351 HD11 LEU A 125     -18.732 -10.929  -7.990  1.00 96.39           H  
ATOM   1352 HD12 LEU A 125     -17.356 -11.039  -9.067  1.00 96.39           H  
ATOM   1353 HD13 LEU A 125     -17.622 -12.280  -7.854  1.00 96.39           H  
ATOM   1354 HD21 LEU A 125     -17.682  -8.599  -6.193  1.00 96.39           H  
ATOM   1355 HD22 LEU A 125     -18.677 -10.027  -5.953  1.00 96.39           H  
ATOM   1356 HD23 LEU A 125     -17.236  -9.791  -4.988  1.00 96.39           H  
ATOM   1357  N   ILE A 126     -12.788 -10.558  -7.981  1.00 96.20           N  
ATOM   1358  CA  ILE A 126     -11.945  -9.748  -8.861  1.00 96.20           C  
ATOM   1359  C   ILE A 126     -11.510 -10.520 -10.129  1.00 96.20           C  
ATOM   1360  O   ILE A 126     -11.452  -9.909 -11.192  1.00 96.20           O  
ATOM   1361  CB  ILE A 126     -10.678  -9.198  -8.131  1.00 96.20           C  
ATOM   1362  CG1 ILE A 126     -11.057  -8.289  -6.940  1.00 96.20           C  
ATOM   1363  CG2 ILE A 126      -9.725  -8.434  -9.068  1.00 96.20           C  
ATOM   1364  CD1 ILE A 126      -9.896  -7.973  -5.983  1.00 96.20           C  
ATOM   1365  H   ILE A 126     -12.378 -10.842  -7.102  1.00 96.20           H  
ATOM   1366  HA  ILE A 126     -12.545  -8.897  -9.186  1.00 96.20           H  
ATOM   1367  HB  ILE A 126     -10.124 -10.046  -7.732  1.00 96.20           H  
ATOM   1368 HG13 ILE A 126     -11.839  -8.760  -6.354  1.00 96.20           H  
ATOM   1369 HG12 ILE A 126     -11.487  -7.358  -7.311  1.00 96.20           H  
ATOM   1370 HG21 ILE A 126      -8.949  -7.899  -8.523  1.00 96.20           H  
ATOM   1371 HG22 ILE A 126      -9.224  -9.095  -9.773  1.00 96.20           H  
ATOM   1372 HG23 ILE A 126     -10.289  -7.708  -9.646  1.00 96.20           H  
ATOM   1373 HD11 ILE A 126     -10.259  -7.850  -4.962  1.00 96.20           H  
ATOM   1374 HD12 ILE A 126      -9.152  -8.770  -5.971  1.00 96.20           H  
ATOM   1375 HD13 ILE A 126      -9.392  -7.048  -6.265  1.00 96.20           H  
ATOM   1376  N   ALA A 127     -11.252 -11.835 -10.003  1.00 95.51           N  
ATOM   1377  CA  ALA A 127     -10.851 -12.723 -11.100  1.00 95.51           C  
ATOM   1378  C   ALA A 127     -11.999 -13.145 -12.040  1.00 95.51           C  
ATOM   1379  O   ALA A 127     -11.706 -13.601 -13.146  1.00 95.51           O  
ATOM   1380  CB  ALA A 127     -10.188 -13.976 -10.504  1.00 95.51           C  
ATOM   1381  H   ALA A 127     -11.349 -12.271  -9.097  1.00 95.51           H  
ATOM   1382  HA  ALA A 127     -10.104 -12.200 -11.701  1.00 95.51           H  
ATOM   1383  HB1 ALA A 127      -9.740 -14.596 -11.281  1.00 95.51           H  
ATOM   1384  HB2 ALA A 127      -9.398 -13.715  -9.802  1.00 95.51           H  
ATOM   1385  HB3 ALA A 127     -10.908 -14.594  -9.969  1.00 95.51           H  
ATOM   1386  N   MET A 128     -13.264 -13.003 -11.599  1.00 92.79           N  
ATOM   1387  CA  MET A 128     -14.465 -13.468 -12.308  1.00 92.79           C  
ATOM   1388  C   MET A 128     -14.735 -12.943 -13.739  1.00 92.79           C  
ATOM   1389  O   MET A 128     -15.253 -13.737 -14.526  1.00 92.79           O  
ATOM   1390  CB  MET A 128     -15.725 -13.308 -11.429  1.00 92.79           C  
ATOM   1391  CG  MET A 128     -15.789 -14.283 -10.246  1.00 92.79           C  
ATOM   1392  SD  MET A 128     -16.053 -16.018 -10.704  1.00 92.79           S  
ATOM   1393  CE  MET A 128     -15.802 -16.792  -9.087  1.00 92.79           C  
ATOM   1394  H   MET A 128     -13.418 -12.603 -10.684  1.00 92.79           H  
ATOM   1395  HA  MET A 128     -14.312 -14.540 -12.439  1.00 92.79           H  
ATOM   1396  HB3 MET A 128     -16.619 -13.466 -12.031  1.00 92.79           H  
ATOM   1397  HB2 MET A 128     -15.802 -12.283 -11.065  1.00 92.79           H  
ATOM   1398  HG3 MET A 128     -16.596 -13.988  -9.576  1.00 92.79           H  
ATOM   1399  HG2 MET A 128     -14.870 -14.221  -9.671  1.00 92.79           H  
ATOM   1400  HE1 MET A 128     -15.927 -17.873  -9.163  1.00 92.79           H  
ATOM   1401  HE2 MET A 128     -14.797 -16.585  -8.717  1.00 92.79           H  
ATOM   1402  HE3 MET A 128     -16.524 -16.409  -8.365  1.00 92.79           H  
ATOM   1403  N   PRO A 129     -14.362 -11.688 -14.100  1.00 91.67           N  
ATOM   1404  CA  PRO A 129     -14.523 -11.183 -15.477  1.00 91.67           C  
ATOM   1405  C   PRO A 129     -13.806 -11.963 -16.582  1.00 91.67           C  
ATOM   1406  O   PRO A 129     -14.342 -12.005 -17.682  1.00 91.67           O  
ATOM   1407  CB  PRO A 129     -14.031  -9.734 -15.421  1.00 91.67           C  
ATOM   1408  CG  PRO A 129     -14.327  -9.330 -13.998  1.00 91.67           C  
ATOM   1409  CD  PRO A 129     -13.981 -10.588 -13.216  1.00 91.67           C  
ATOM   1410  HA  PRO A 129     -15.594 -11.182 -15.691  1.00 91.67           H  
ATOM   1411  HB3 PRO A 129     -14.529  -9.091 -16.148  1.00 91.67           H  
ATOM   1412  HB2 PRO A 129     -12.957  -9.684 -15.607  1.00 91.67           H  
ATOM   1413  HG3 PRO A 129     -15.398  -9.148 -13.935  1.00 91.67           H  
ATOM   1414  HG2 PRO A 129     -13.795  -8.438 -13.665  1.00 91.67           H  
ATOM   1415  HD2 PRO A 129     -12.905 -10.636 -13.067  1.00 91.67           H  
ATOM   1416  HD3 PRO A 129     -14.479 -10.605 -12.246  1.00 91.67           H  
ATOM   1417  N   GLN A 130     -12.657 -12.599 -16.291  1.00 89.84           N  
ATOM   1418  CA  GLN A 130     -11.935 -13.430 -17.261  1.00 89.84           C  
ATOM   1419  C   GLN A 130     -12.774 -14.608 -17.800  1.00 89.84           C  
ATOM   1420  O   GLN A 130     -12.664 -14.940 -18.979  1.00 89.84           O  
ATOM   1421  CB  GLN A 130     -10.614 -13.930 -16.632  1.00 89.84           C  
ATOM   1422  CG  GLN A 130      -9.733 -14.797 -17.562  1.00 89.84           C  
ATOM   1423  CD  GLN A 130      -9.208 -14.052 -18.795  1.00 89.84           C  
ATOM   1424  NE2 GLN A 130      -8.893 -14.797 -19.856  1.00 89.84           N  
ATOM   1425  OE1 GLN A 130      -9.075 -12.829 -18.788  1.00 89.84           O  
ATOM   1426  H   GLN A 130     -12.268 -12.547 -15.359  1.00 89.84           H  
ATOM   1427  HA  GLN A 130     -11.698 -12.785 -18.109  1.00 89.84           H  
ATOM   1428  HB3 GLN A 130     -10.841 -14.509 -15.736  1.00 89.84           H  
ATOM   1429  HB2 GLN A 130     -10.032 -13.074 -16.283  1.00 89.84           H  
ATOM   1430  HG3 GLN A 130     -10.268 -15.693 -17.878  1.00 89.84           H  
ATOM   1431  HG2 GLN A 130      -8.882 -15.171 -17.004  1.00 89.84           H  
ATOM   1432 HE22 GLN A 130      -8.528 -14.371 -20.700  1.00 89.84           H  
ATOM   1433 HE21 GLN A 130      -9.007 -15.800 -19.828  1.00 89.84           H  
ATOM   1434  N   PHE A 131     -13.600 -15.189 -16.918  1.00 89.59           N  
ATOM   1435  CA  PHE A 131     -14.455 -16.341 -17.191  1.00 89.59           C  
ATOM   1436  C   PHE A 131     -15.789 -15.967 -17.868  1.00 89.59           C  
ATOM   1437  O   PHE A 131     -16.460 -16.873 -18.363  1.00 89.59           O  
ATOM   1438  CB  PHE A 131     -14.695 -17.091 -15.863  1.00 89.59           C  
ATOM   1439  CG  PHE A 131     -13.422 -17.570 -15.181  1.00 89.59           C  
ATOM   1440  CD1 PHE A 131     -12.782 -18.746 -15.626  1.00 89.59           C  
ATOM   1441  CD2 PHE A 131     -12.766 -16.753 -14.234  1.00 89.59           C  
ATOM   1442  CE1 PHE A 131     -11.555 -19.115 -15.090  1.00 89.59           C  
ATOM   1443  CE2 PHE A 131     -11.539 -17.138 -13.709  1.00 89.59           C  
ATOM   1444  CZ  PHE A 131     -10.939 -18.316 -14.134  1.00 89.59           C  
ATOM   1445  H   PHE A 131     -13.639 -14.831 -15.975  1.00 89.59           H  
ATOM   1446  HA  PHE A 131     -13.928 -17.015 -17.870  1.00 89.59           H  
ATOM   1447  HB3 PHE A 131     -15.334 -17.958 -16.039  1.00 89.59           H  
ATOM   1448  HB2 PHE A 131     -15.243 -16.454 -15.166  1.00 89.59           H  
ATOM   1449  HD1 PHE A 131     -13.239 -19.359 -16.389  1.00 89.59           H  
ATOM   1450  HD2 PHE A 131     -13.209 -15.819 -13.926  1.00 89.59           H  
ATOM   1451  HE1 PHE A 131     -11.070 -20.019 -15.428  1.00 89.59           H  
ATOM   1452  HE2 PHE A 131     -11.044 -16.510 -12.981  1.00 89.59           H  
ATOM   1453  HZ  PHE A 131      -9.981 -18.610 -13.735  1.00 89.59           H  
ATOM   1454  N   PHE A 132     -16.154 -14.670 -17.874  1.00 85.83           N  
ATOM   1455  CA  PHE A 132     -17.432 -14.164 -18.391  1.00 85.83           C  
ATOM   1456  C   PHE A 132     -17.273 -13.295 -19.653  1.00 85.83           C  
ATOM   1457  O   PHE A 132     -18.194 -13.272 -20.469  1.00 85.83           O  
ATOM   1458  CB  PHE A 132     -18.153 -13.372 -17.278  1.00 85.83           C  
ATOM   1459  CG  PHE A 132     -18.476 -14.138 -15.999  1.00 85.83           C  
ATOM   1460  CD1 PHE A 132     -18.908 -15.485 -16.032  1.00 85.83           C  
ATOM   1461  CD2 PHE A 132     -18.507 -13.449 -14.767  1.00 85.83           C  
ATOM   1462  CE1 PHE A 132     -19.262 -16.133 -14.857  1.00 85.83           C  
ATOM   1463  CE2 PHE A 132     -18.877 -14.112 -13.605  1.00 85.83           C  
ATOM   1464  CZ  PHE A 132     -19.240 -15.452 -13.647  1.00 85.83           C  
ATOM   1465  H   PHE A 132     -15.541 -13.986 -17.453  1.00 85.83           H  
ATOM   1466  HA  PHE A 132     -18.072 -14.994 -18.693  1.00 85.83           H  
ATOM   1467  HB3 PHE A 132     -19.089 -12.962 -17.661  1.00 85.83           H  
ATOM   1468  HB2 PHE A 132     -17.538 -12.512 -17.006  1.00 85.83           H  
ATOM   1469  HD1 PHE A 132     -18.954 -16.031 -16.961  1.00 85.83           H  
ATOM   1470  HD2 PHE A 132     -18.234 -12.404 -14.719  1.00 85.83           H  
ATOM   1471  HE1 PHE A 132     -19.566 -17.170 -14.886  1.00 85.83           H  
ATOM   1472  HE2 PHE A 132     -18.888 -13.582 -12.664  1.00 85.83           H  
ATOM   1473  HZ  PHE A 132     -19.521 -15.962 -12.737  1.00 85.83           H  
ATOM   1474  N   MET A 133     -16.122 -12.619 -19.812  1.00 82.68           N  
ATOM   1475  CA  MET A 133     -15.740 -11.874 -21.015  1.00 82.68           C  
ATOM   1476  C   MET A 133     -15.338 -12.823 -22.156  1.00 82.68           C  
ATOM   1477  O   MET A 133     -14.933 -13.960 -21.907  1.00 82.68           O  
ATOM   1478  CB  MET A 133     -14.538 -10.949 -20.697  1.00 82.68           C  
ATOM   1479  CG  MET A 133     -14.855  -9.763 -19.775  1.00 82.68           C  
ATOM   1480  SD  MET A 133     -13.385  -8.884 -19.178  1.00 82.68           S  
ATOM   1481  CE  MET A 133     -13.253  -7.574 -20.423  1.00 82.68           C  
ATOM   1482  H   MET A 133     -15.417 -12.664 -19.087  1.00 82.68           H  
ATOM   1483  HA  MET A 133     -16.585 -11.267 -21.345  1.00 82.68           H  
ATOM   1484  HB3 MET A 133     -14.135 -10.536 -21.622  1.00 82.68           H  
ATOM   1485  HB2 MET A 133     -13.727 -11.538 -20.266  1.00 82.68           H  
ATOM   1486  HG3 MET A 133     -15.409 -10.099 -18.902  1.00 82.68           H  
ATOM   1487  HG2 MET A 133     -15.505  -9.055 -20.291  1.00 82.68           H  
ATOM   1488  HE1 MET A 133     -12.353  -6.982 -20.251  1.00 82.68           H  
ATOM   1489  HE2 MET A 133     -13.205  -8.000 -21.425  1.00 82.68           H  
ATOM   1490  HE3 MET A 133     -14.116  -6.911 -20.369  1.00 82.68           H  
ATOM   1491  N   GLU A 134     -15.367 -12.284 -23.387  1.00 81.34           N  
ATOM   1492  CA  GLU A 134     -14.676 -12.841 -24.553  1.00 81.34           C  
ATOM   1493  C   GLU A 134     -13.148 -12.860 -24.346  1.00 81.34           C  
ATOM   1494  O   GLU A 134     -12.634 -12.108 -23.513  1.00 81.34           O  
ATOM   1495  CB  GLU A 134     -14.996 -11.978 -25.794  1.00 81.34           C  
ATOM   1496  CG  GLU A 134     -16.493 -11.918 -26.176  1.00 81.34           C  
ATOM   1497  CD  GLU A 134     -16.810 -11.112 -27.451  1.00 81.34           C  
ATOM   1498  OE1 GLU A 134     -17.991 -11.154 -27.856  1.00 81.34           O  
ATOM   1499  OE2 GLU A 134     -15.896 -10.468 -28.017  1.00 81.34           O1-
ATOM   1500  H   GLU A 134     -15.730 -11.350 -23.505  1.00 81.34           H  
ATOM   1501  HA  GLU A 134     -15.025 -13.863 -24.715  1.00 81.34           H  
ATOM   1502  HB3 GLU A 134     -14.434 -12.362 -26.647  1.00 81.34           H  
ATOM   1503  HB2 GLU A 134     -14.627 -10.964 -25.627  1.00 81.34           H  
ATOM   1504  HG3 GLU A 134     -17.066 -11.482 -25.357  1.00 81.34           H  
ATOM   1505  HG2 GLU A 134     -16.869 -12.934 -26.308  1.00 81.34           H  
ATOM   1506  N   GLN A 135     -12.444 -13.663 -25.163  1.00 82.93           N  
ATOM   1507  CA  GLN A 135     -10.982 -13.635 -25.297  1.00 82.93           C  
ATOM   1508  C   GLN A 135     -10.459 -12.226 -25.636  1.00 82.93           C  
ATOM   1509  O   GLN A 135     -11.133 -11.488 -26.358  1.00 82.93           O  
ATOM   1510  CB  GLN A 135     -10.547 -14.643 -26.379  1.00 82.93           C  
ATOM   1511  CG  GLN A 135     -10.716 -16.115 -25.952  1.00 82.93           C  
ATOM   1512  CD  GLN A 135     -10.265 -17.115 -27.023  1.00 82.93           C  
ATOM   1513  NE2 GLN A 135     -10.306 -18.406 -26.690  1.00 82.93           N  
ATOM   1514  OE1 GLN A 135      -9.890 -16.743 -28.133  1.00 82.93           O  
ATOM   1515  H   GLN A 135     -12.935 -14.254 -25.819  1.00 82.93           H  
ATOM   1516  HA  GLN A 135     -10.554 -13.936 -24.338  1.00 82.93           H  
ATOM   1517  HB3 GLN A 135      -9.498 -14.475 -26.630  1.00 82.93           H  
ATOM   1518  HB2 GLN A 135     -11.107 -14.456 -27.297  1.00 82.93           H  
ATOM   1519  HG3 GLN A 135     -11.759 -16.319 -25.709  1.00 82.93           H  
ATOM   1520  HG2 GLN A 135     -10.138 -16.299 -25.045  1.00 82.93           H  
ATOM   1521 HE22 GLN A 135     -10.004 -19.109 -27.351  1.00 82.93           H  
ATOM   1522 HE21 GLN A 135     -10.626 -18.691 -25.776  1.00 82.93           H  
ATOM   1523  N   TYR A 136      -9.288 -11.876 -25.084  1.00 84.19           N  
ATOM   1524  CA  TYR A 136      -8.660 -10.569 -25.249  1.00 84.19           C  
ATOM   1525  C   TYR A 136      -8.206 -10.327 -26.701  1.00 84.19           C  
ATOM   1526  O   TYR A 136      -7.254 -10.956 -27.165  1.00 84.19           O  
ATOM   1527  CB  TYR A 136      -7.524 -10.403 -24.219  1.00 84.19           C  
ATOM   1528  CG  TYR A 136      -6.780  -9.085 -24.336  1.00 84.19           C  
ATOM   1529  CD1 TYR A 136      -5.421  -9.073 -24.708  1.00 84.19           C  
ATOM   1530  CD2 TYR A 136      -7.462  -7.865 -24.138  1.00 84.19           C  
ATOM   1531  CE1 TYR A 136      -4.761  -7.852 -24.919  1.00 84.19           C  
ATOM   1532  CE2 TYR A 136      -6.802  -6.641 -24.357  1.00 84.19           C  
ATOM   1533  OH  TYR A 136      -4.818  -5.448 -24.984  1.00 84.19           O  
ATOM   1534  CZ  TYR A 136      -5.454  -6.634 -24.760  1.00 84.19           C  
ATOM   1535  H   TYR A 136      -8.766 -12.556 -24.544  1.00 84.19           H  
ATOM   1536  HA  TYR A 136      -9.421  -9.825 -25.006  1.00 84.19           H  
ATOM   1537  HB3 TYR A 136      -6.814 -11.224 -24.332  1.00 84.19           H  
ATOM   1538  HB2 TYR A 136      -7.922 -10.484 -23.207  1.00 84.19           H  
ATOM   1539  HD1 TYR A 136      -4.887  -9.999 -24.856  1.00 84.19           H  
ATOM   1540  HD2 TYR A 136      -8.502  -7.863 -23.848  1.00 84.19           H  
ATOM   1541  HE1 TYR A 136      -3.726  -7.865 -25.223  1.00 84.19           H  
ATOM   1542  HE2 TYR A 136      -7.333  -5.709 -24.221  1.00 84.19           H  
ATOM   1543  HH  TYR A 136      -3.876  -5.562 -25.146  1.00 84.19           H  
ATOM   1544  N   LYS A 137      -8.924  -9.413 -27.371  1.00 76.14           N  
ATOM   1545  CA  LYS A 137      -8.732  -9.028 -28.764  1.00 76.14           C  
ATOM   1546  C   LYS A 137      -7.977  -7.693 -28.818  1.00 76.14           C  
ATOM   1547  O   LYS A 137      -8.602  -6.633 -28.771  1.00 76.14           O  
ATOM   1548  CB  LYS A 137     -10.118  -8.938 -29.443  1.00 76.14           C  
ATOM   1549  CG  LYS A 137     -10.772 -10.311 -29.681  1.00 76.14           C  
ATOM   1550  CD  LYS A 137     -12.256 -10.211 -30.068  1.00 76.14           C  
ATOM   1551  CE  LYS A 137     -12.894 -11.594 -30.285  1.00 76.14           C  
ATOM   1552  NZ  LYS A 137     -14.323 -11.495 -30.631  1.00 76.14           N1+
ATOM   1553  H   LYS A 137      -9.686  -8.950 -26.898  1.00 76.14           H  
ATOM   1554  HA  LYS A 137      -8.143  -9.783 -29.290  1.00 76.14           H  
ATOM   1555  HB3 LYS A 137     -10.026  -8.441 -30.410  1.00 76.14           H  
ATOM   1556  HB2 LYS A 137     -10.778  -8.308 -28.843  1.00 76.14           H  
ATOM   1557  HG3 LYS A 137     -10.676 -10.932 -28.793  1.00 76.14           H  
ATOM   1558  HG2 LYS A 137     -10.226 -10.834 -30.467  1.00 76.14           H  
ATOM   1559  HD3 LYS A 137     -12.352  -9.608 -30.972  1.00 76.14           H  
ATOM   1560  HD2 LYS A 137     -12.793  -9.677 -29.282  1.00 76.14           H  
ATOM   1561  HE3 LYS A 137     -12.797 -12.200 -29.383  1.00 76.14           H  
ATOM   1562  HE2 LYS A 137     -12.377 -12.124 -31.086  1.00 76.14           H  
ATOM   1563  HZ1 LYS A 137     -14.826 -11.065 -29.864  1.00 76.14           H  
ATOM   1564  HZ2 LYS A 137     -14.438 -10.939 -31.465  1.00 76.14           H  
ATOM   1565  HZ3 LYS A 137     -14.698 -12.420 -30.789  1.00 76.14           H  
ATOM   1566  N   TYR A 138      -6.642  -7.781 -28.917  1.00 74.11           N  
ATOM   1567  CA  TYR A 138      -5.754  -6.644 -29.172  1.00 74.11           C  
ATOM   1568  C   TYR A 138      -5.652  -6.364 -30.681  1.00 74.11           C  
ATOM   1569  O   TYR A 138      -5.815  -7.278 -31.494  1.00 74.11           O  
ATOM   1570  CB  TYR A 138      -4.373  -6.905 -28.531  1.00 74.11           C  
ATOM   1571  CG  TYR A 138      -3.601  -8.125 -29.010  1.00 74.11           C  
ATOM   1572  CD1 TYR A 138      -3.927  -9.412 -28.527  1.00 74.11           C  
ATOM   1573  CD2 TYR A 138      -2.535  -7.973 -29.919  1.00 74.11           C  
ATOM   1574  CE1 TYR A 138      -3.205 -10.539 -28.965  1.00 74.11           C  
ATOM   1575  CE2 TYR A 138      -1.805  -9.099 -30.342  1.00 74.11           C  
ATOM   1576  OH  TYR A 138      -1.435 -11.472 -30.289  1.00 74.11           O  
ATOM   1577  CZ  TYR A 138      -2.140 -10.382 -29.870  1.00 74.11           C  
ATOM   1578  H   TYR A 138      -6.203  -8.690 -28.927  1.00 74.11           H  
ATOM   1579  HA  TYR A 138      -6.172  -5.757 -28.690  1.00 74.11           H  
ATOM   1580  HB3 TYR A 138      -4.494  -6.990 -27.454  1.00 74.11           H  
ATOM   1581  HB2 TYR A 138      -3.746  -6.024 -28.675  1.00 74.11           H  
ATOM   1582  HD1 TYR A 138      -4.731  -9.542 -27.817  1.00 74.11           H  
ATOM   1583  HD2 TYR A 138      -2.273  -6.993 -30.294  1.00 74.11           H  
ATOM   1584  HE1 TYR A 138      -3.467 -11.521 -28.601  1.00 74.11           H  
ATOM   1585  HE2 TYR A 138      -0.994  -8.980 -31.042  1.00 74.11           H  
ATOM   1586  HH  TYR A 138      -1.737 -12.284 -29.875  1.00 74.11           H  
ATOM   1587  N   GLU A 139      -5.383  -5.091 -31.015  1.00 67.68           N  
ATOM   1588  CA  GLU A 139      -5.280  -4.578 -32.381  1.00 67.68           C  
ATOM   1589  C   GLU A 139      -4.036  -5.141 -33.091  1.00 67.68           C  
ATOM   1590  O   GLU A 139      -2.913  -4.831 -32.692  1.00 67.68           O  
ATOM   1591  CB  GLU A 139      -5.291  -3.032 -32.348  1.00 67.68           C  
ATOM   1592  CG  GLU A 139      -6.598  -2.447 -31.754  1.00 67.68           C  
ATOM   1593  CD  GLU A 139      -6.589  -0.931 -31.498  1.00 67.68           C  
ATOM   1594  OE1 GLU A 139      -7.659  -0.317 -31.706  1.00 67.68           O  
ATOM   1595  OE2 GLU A 139      -5.545  -0.401 -31.057  1.00 67.68           O1-
ATOM   1596  H   GLU A 139      -5.231  -4.406 -30.287  1.00 67.68           H  
ATOM   1597  HA  GLU A 139      -6.168  -4.903 -32.929  1.00 67.68           H  
ATOM   1598  HB3 GLU A 139      -5.159  -2.643 -33.359  1.00 67.68           H  
ATOM   1599  HB2 GLU A 139      -4.427  -2.681 -31.787  1.00 67.68           H  
ATOM   1600  HG3 GLU A 139      -6.820  -2.916 -30.796  1.00 67.68           H  
ATOM   1601  HG2 GLU A 139      -7.430  -2.705 -32.413  1.00 67.68           H  
ATOM   1602  N   ARG A 140      -4.281  -5.973 -34.116  1.00 65.57           N  
ATOM   1603  CA  ARG A 140      -3.265  -6.598 -34.958  1.00 65.57           C  
ATOM   1604  C   ARG A 140      -3.569  -6.303 -36.424  1.00 65.57           C  
ATOM   1605  O   ARG A 140      -4.725  -6.400 -36.843  1.00 65.57           O  
ATOM   1606  CB  ARG A 140      -3.300  -8.135 -34.792  1.00 65.57           C  
ATOM   1607  CG  ARG A 140      -2.640  -8.644 -33.506  1.00 65.57           C  
ATOM   1608  CD  ARG A 140      -2.608 -10.184 -33.405  1.00 65.57           C  
ATOM   1609  NE  ARG A 140      -3.912 -10.761 -33.028  1.00 65.57           N  
ATOM   1610  NH1 ARG A 140      -3.236 -13.007 -32.789  1.00 65.57           N  
ATOM   1611  NH2 ARG A 140      -5.419 -12.386 -32.368  1.00 65.57           N1+
ATOM   1612  CZ  ARG A 140      -4.176 -12.049 -32.733  1.00 65.57           C  
ATOM   1613  H   ARG A 140      -5.237  -6.162 -34.380  1.00 65.57           H  
ATOM   1614  HA  ARG A 140      -2.267  -6.221 -34.725  1.00 65.57           H  
ATOM   1615  HB3 ARG A 140      -2.761  -8.595 -35.622  1.00 65.57           H  
ATOM   1616  HB2 ARG A 140      -4.326  -8.500 -34.867  1.00 65.57           H  
ATOM   1617  HG3 ARG A 140      -3.236  -8.245 -32.684  1.00 65.57           H  
ATOM   1618  HG2 ARG A 140      -1.638  -8.235 -33.371  1.00 65.57           H  
ATOM   1619  HD3 ARG A 140      -1.776 -10.534 -32.796  1.00 65.57           H  
ATOM   1620  HD2 ARG A 140      -2.425 -10.585 -34.403  1.00 65.57           H  
ATOM   1621  HE  ARG A 140      -4.669 -10.095 -32.961  1.00 65.57           H  
ATOM   1622 HH12 ARG A 140      -3.459 -13.967 -32.568  1.00 65.57           H  
ATOM   1623 HH11 ARG A 140      -2.289 -12.770 -33.051  1.00 65.57           H  
ATOM   1624 HH22 ARG A 140      -5.646 -13.343 -32.139  1.00 65.57           H  
ATOM   1625 HH21 ARG A 140      -6.142 -11.683 -32.315  1.00 65.57           H  
ATOM   1626  N   TYR A 141      -2.490  -6.095 -37.196  1.00 60.87           N  
ATOM   1627  CA  TYR A 141      -2.500  -6.264 -38.645  1.00 60.87           C  
ATOM   1628  C   TYR A 141      -2.694  -7.759 -38.964  1.00 60.87           C  
ATOM   1629  O   TYR A 141      -1.803  -8.563 -38.682  1.00 60.87           O  
ATOM   1630  CB  TYR A 141      -1.209  -5.679 -39.256  1.00 60.87           C  
ATOM   1631  CG  TYR A 141      -1.061  -5.968 -40.739  1.00 60.87           C  
ATOM   1632  CD1 TYR A 141      -0.241  -7.030 -41.170  1.00 60.87           C  
ATOM   1633  CD2 TYR A 141      -1.807  -5.230 -41.681  1.00 60.87           C  
ATOM   1634  CE1 TYR A 141      -0.191  -7.374 -42.532  1.00 60.87           C  
ATOM   1635  CE2 TYR A 141      -1.757  -5.574 -43.045  1.00 60.87           C  
ATOM   1636  OH  TYR A 141      -0.911  -7.005 -44.783  1.00 60.87           O  
ATOM   1637  CZ  TYR A 141      -0.954  -6.652 -43.468  1.00 60.87           C  
ATOM   1638  H   TYR A 141      -1.580  -6.018 -36.768  1.00 60.87           H  
ATOM   1639  HA  TYR A 141      -3.342  -5.697 -39.048  1.00 60.87           H  
ATOM   1640  HB3 TYR A 141      -0.335  -6.079 -38.738  1.00 60.87           H  
ATOM   1641  HB2 TYR A 141      -1.180  -4.599 -39.100  1.00 60.87           H  
ATOM   1642  HD1 TYR A 141       0.325  -7.606 -40.453  1.00 60.87           H  
ATOM   1643  HD2 TYR A 141      -2.442  -4.418 -41.356  1.00 60.87           H  
ATOM   1644  HE1 TYR A 141       0.421  -8.207 -42.845  1.00 60.87           H  
ATOM   1645  HE2 TYR A 141      -2.341  -5.018 -43.764  1.00 60.87           H  
ATOM   1646  HH  TYR A 141      -1.544  -6.539 -45.340  1.00 60.87           H  
ATOM   1647  N   SER A 142      -3.879  -8.087 -39.496  1.00 56.59           N  
ATOM   1648  CA  SER A 142      -4.336  -9.453 -39.722  1.00 56.59           C  
ATOM   1649  C   SER A 142      -4.530  -9.665 -41.236  1.00 56.59           C  
ATOM   1650  O   SER A 142      -5.601  -9.321 -41.740  1.00 56.59           O  
ATOM   1651  CB  SER A 142      -5.658  -9.654 -38.950  1.00 56.59           C  
ATOM   1652  OG  SER A 142      -5.408  -9.705 -37.559  1.00 56.59           O  
ATOM   1653  H   SER A 142      -4.552  -7.360 -39.690  1.00 56.59           H  
ATOM   1654  HA  SER A 142      -3.635 -10.185 -39.325  1.00 56.59           H  
ATOM   1655  HB3 SER A 142      -6.133 -10.593 -39.238  1.00 56.59           H  
ATOM   1656  HB2 SER A 142      -6.371  -8.855 -39.158  1.00 56.59           H  
ATOM   1657  HG  SER A 142      -5.164  -8.822 -37.266  1.00 56.59           H  
ATOM   1658  N   PRO A 143      -3.511 -10.208 -41.948  1.00 50.79           N  
ATOM   1659  CA  PRO A 143      -3.664 -10.560 -43.371  1.00 50.79           C  
ATOM   1660  C   PRO A 143      -4.620 -11.759 -43.538  1.00 50.79           C  
ATOM   1661  O   PRO A 143      -4.341 -12.833 -43.003  1.00 50.79           O  
ATOM   1662  CB  PRO A 143      -2.226 -10.854 -43.828  1.00 50.79           C  
ATOM   1663  CG  PRO A 143      -1.504 -11.330 -42.578  1.00 50.79           C  
ATOM   1664  CD  PRO A 143      -2.165 -10.530 -41.460  1.00 50.79           C  
ATOM   1665  HA  PRO A 143      -4.049  -9.708 -43.935  1.00 50.79           H  
ATOM   1666  HB3 PRO A 143      -1.768  -9.927 -44.180  1.00 50.79           H  
ATOM   1667  HB2 PRO A 143      -2.165 -11.575 -44.644  1.00 50.79           H  
ATOM   1668  HG3 PRO A 143      -0.423 -11.194 -42.623  1.00 50.79           H  
ATOM   1669  HG2 PRO A 143      -1.700 -12.393 -42.430  1.00 50.79           H  
ATOM   1670  HD2 PRO A 143      -2.155 -11.110 -40.538  1.00 50.79           H  
ATOM   1671  HD3 PRO A 143      -1.627  -9.599 -41.287  1.00 50.79           H  
ATOM   1672  N   SER A 144      -5.751 -11.517 -44.223  1.00 44.88           N  
ATOM   1673  CA  SER A 144      -6.868 -12.449 -44.408  1.00 44.88           C  
ATOM   1674  C   SER A 144      -6.449 -13.812 -44.997  1.00 44.88           C  
ATOM   1675  O   SER A 144      -5.958 -13.873 -46.125  1.00 44.88           O  
ATOM   1676  CB  SER A 144      -7.970 -11.750 -45.230  1.00 44.88           C  
ATOM   1677  OG  SER A 144      -7.532 -11.430 -46.534  1.00 44.88           O  
ATOM   1678  H   SER A 144      -5.891 -10.601 -44.625  1.00 44.88           H  
ATOM   1679  HA  SER A 144      -7.280 -12.625 -43.413  1.00 44.88           H  
ATOM   1680  HB3 SER A 144      -8.294 -10.834 -44.734  1.00 44.88           H  
ATOM   1681  HB2 SER A 144      -8.849 -12.392 -45.308  1.00 44.88           H  
ATOM   1682  HG  SER A 144      -7.227 -12.237 -46.959  1.00 44.88           H  
ATOM   1683  N   SER A 145      -6.635 -14.868 -44.187  1.00 43.12           N  
ATOM   1684  CA  SER A 145      -6.144 -16.228 -44.422  1.00 43.12           C  
ATOM   1685  C   SER A 145      -6.747 -16.947 -45.644  1.00 43.12           C  
ATOM   1686  O   SER A 145      -6.083 -17.825 -46.193  1.00 43.12           O  
ATOM   1687  CB  SER A 145      -6.388 -17.063 -43.150  1.00 43.12           C  
ATOM   1688  OG  SER A 145      -5.543 -16.632 -42.103  1.00 43.12           O  
ATOM   1689  H   SER A 145      -7.030 -14.713 -43.271  1.00 43.12           H  
ATOM   1690  HA  SER A 145      -5.068 -16.164 -44.597  1.00 43.12           H  
ATOM   1691  HB3 SER A 145      -6.177 -18.119 -43.331  1.00 43.12           H  
ATOM   1692  HB2 SER A 145      -7.428 -16.999 -42.829  1.00 43.12           H  
ATOM   1693  HG  SER A 145      -4.637 -16.865 -42.322  1.00 43.12           H  
ATOM   1694  N   ASN A 146      -7.976 -16.575 -46.040  1.00 39.66           N  
ATOM   1695  CA  ASN A 146      -8.717 -17.196 -47.144  1.00 39.66           C  
ATOM   1696  C   ASN A 146      -8.793 -16.253 -48.358  1.00 39.66           C  
ATOM   1697  O   ASN A 146      -9.833 -16.173 -49.011  1.00 39.66           O  
ATOM   1698  CB  ASN A 146     -10.117 -17.664 -46.667  1.00 39.66           C  
ATOM   1699  CG  ASN A 146     -10.104 -18.646 -45.487  1.00 39.66           C  
ATOM   1700  ND2 ASN A 146      -9.205 -19.634 -45.500  1.00 39.66           N  
ATOM   1701  OD1 ASN A 146     -10.913 -18.521 -44.572  1.00 39.66           O  
ATOM   1702  H   ASN A 146      -8.451 -15.832 -45.547  1.00 39.66           H  
ATOM   1703  HA  ASN A 146      -8.190 -18.074 -47.522  1.00 39.66           H  
ATOM   1704  HB3 ASN A 146     -10.643 -18.160 -47.484  1.00 39.66           H  
ATOM   1705  HB2 ASN A 146     -10.723 -16.799 -46.391  1.00 39.66           H  
ATOM   1706 HD22 ASN A 146      -9.177 -20.297 -44.740  1.00 39.66           H  
ATOM   1707 HD21 ASN A 146      -8.548 -19.723 -46.261  1.00 39.66           H  
ATOM   1708  N   SER A 147      -7.672 -15.580 -48.659  1.00 34.41           N  
ATOM   1709  CA  SER A 147      -7.482 -14.782 -49.865  1.00 34.41           C  
ATOM   1710  C   SER A 147      -6.012 -14.882 -50.278  1.00 34.41           C  
ATOM   1711  O   SER A 147      -5.137 -14.504 -49.497  1.00 34.41           O  
ATOM   1712  CB  SER A 147      -7.897 -13.316 -49.621  1.00 34.41           C  
ATOM   1713  OG  SER A 147      -9.294 -13.161 -49.758  1.00 34.41           O  
ATOM   1714  H   SER A 147      -6.856 -15.680 -48.070  1.00 34.41           H  
ATOM   1715  HA  SER A 147      -8.081 -15.193 -50.681  1.00 34.41           H  
ATOM   1716  HB3 SER A 147      -7.432 -12.657 -50.356  1.00 34.41           H  
ATOM   1717  HB2 SER A 147      -7.571 -12.973 -48.642  1.00 34.41           H  
ATOM   1718  HG  SER A 147      -9.728 -13.725 -49.112  1.00 34.41           H  
ATOM   1719  N   THR A 148      -5.776 -15.356 -51.513  1.00 43.27           N  
ATOM   1720  CA  THR A 148      -4.456 -15.389 -52.155  1.00 43.27           C  
ATOM   1721  C   THR A 148      -3.935 -13.975 -52.507  1.00 43.27           C  
ATOM   1722  O   THR A 148      -2.724 -13.795 -52.623  1.00 43.27           O  
ATOM   1723  CB  THR A 148      -4.484 -16.249 -53.447  1.00 43.27           C  
ATOM   1724  CG2 THR A 148      -4.982 -17.685 -53.212  1.00 43.27           C  
ATOM   1725  OG1 THR A 148      -5.257 -15.658 -54.478  1.00 43.27           O  
ATOM   1726  H   THR A 148      -6.547 -15.656 -52.092  1.00 43.27           H  
ATOM   1727  HA  THR A 148      -3.749 -15.838 -51.455  1.00 43.27           H  
ATOM   1728  HB  THR A 148      -3.463 -16.321 -53.827  1.00 43.27           H  
ATOM   1729 HG21 THR A 148      -4.909 -18.278 -54.124  1.00 43.27           H  
ATOM   1730 HG22 THR A 148      -4.388 -18.184 -52.446  1.00 43.27           H  
ATOM   1731 HG23 THR A 148      -6.024 -17.705 -52.892  1.00 43.27           H  
ATOM   1732  HG1 THR A 148      -4.825 -14.848 -54.761  1.00 43.27           H  
ATOM   1733  N   LEU A 149      -4.855 -12.997 -52.600  1.00 40.20           N  
ATOM   1734  CA  LEU A 149      -4.573 -11.567 -52.561  1.00 40.20           C  
ATOM   1735  C   LEU A 149      -4.232 -11.169 -51.117  1.00 40.20           C  
ATOM   1736  O   LEU A 149      -5.136 -11.059 -50.287  1.00 40.20           O  
ATOM   1737  CB  LEU A 149      -5.821 -10.795 -53.055  1.00 40.20           C  
ATOM   1738  CG  LEU A 149      -6.058 -10.868 -54.578  1.00 40.20           C  
ATOM   1739  CD1 LEU A 149      -7.504 -10.458 -54.939  1.00 40.20           C  
ATOM   1740  CD2 LEU A 149      -4.998 -10.062 -55.363  1.00 40.20           C  
ATOM   1741  H   LEU A 149      -5.829 -13.246 -52.510  1.00 40.20           H  
ATOM   1742  HA  LEU A 149      -3.721 -11.342 -53.204  1.00 40.20           H  
ATOM   1743  HB3 LEU A 149      -5.751  -9.744 -52.766  1.00 40.20           H  
ATOM   1744  HB2 LEU A 149      -6.696 -11.184 -52.531  1.00 40.20           H  
ATOM   1745  HG  LEU A 149      -5.955 -11.913 -54.875  1.00 40.20           H  
ATOM   1746 HD11 LEU A 149      -7.551  -9.633 -55.649  1.00 40.20           H  
ATOM   1747 HD12 LEU A 149      -8.038 -11.295 -55.390  1.00 40.20           H  
ATOM   1748 HD13 LEU A 149      -8.075 -10.151 -54.063  1.00 40.20           H  
ATOM   1749 HD21 LEU A 149      -4.415 -10.722 -56.006  1.00 40.20           H  
ATOM   1750 HD22 LEU A 149      -5.432  -9.294 -56.002  1.00 40.20           H  
ATOM   1751 HD23 LEU A 149      -4.294  -9.554 -54.701  1.00 40.20           H  
ATOM   1752  N   SER A 150      -2.933 -10.957 -50.850  1.00 48.58           N  
ATOM   1753  CA  SER A 150      -2.441 -10.372 -49.605  1.00 48.58           C  
ATOM   1754  C   SER A 150      -2.859  -8.893 -49.529  1.00 48.58           C  
ATOM   1755  O   SER A 150      -2.405  -8.096 -50.353  1.00 48.58           O  
ATOM   1756  CB  SER A 150      -0.914 -10.592 -49.503  1.00 48.58           C  
ATOM   1757  OG  SER A 150      -0.187  -9.926 -50.521  1.00 48.58           O  
ATOM   1758  H   SER A 150      -2.241 -11.093 -51.574  1.00 48.58           H  
ATOM   1759  HA  SER A 150      -2.902 -10.911 -48.775  1.00 48.58           H  
ATOM   1760  HB3 SER A 150      -0.683 -11.657 -49.550  1.00 48.58           H  
ATOM   1761  HB2 SER A 150      -0.550 -10.238 -48.538  1.00 48.58           H  
ATOM   1762  HG  SER A 150      -0.389  -8.987 -50.472  1.00 48.58           H  
ATOM   1763  N   ILE A 151      -3.756  -8.571 -48.579  1.00 58.53           N  
ATOM   1764  CA  ILE A 151      -4.307  -7.226 -48.401  1.00 58.53           C  
ATOM   1765  C   ILE A 151      -3.198  -6.236 -48.001  1.00 58.53           C  
ATOM   1766  O   ILE A 151      -2.635  -6.353 -46.912  1.00 58.53           O  
ATOM   1767  CB  ILE A 151      -5.470  -7.182 -47.360  1.00 58.53           C  
ATOM   1768  CG1 ILE A 151      -6.678  -8.003 -47.875  1.00 58.53           C  
ATOM   1769  CG2 ILE A 151      -5.922  -5.746 -46.987  1.00 58.53           C  
ATOM   1770  CD1 ILE A 151      -7.818  -8.165 -46.858  1.00 58.53           C  
ATOM   1771  H   ILE A 151      -4.105  -9.284 -47.956  1.00 58.53           H  
ATOM   1772  HA  ILE A 151      -4.717  -6.915 -49.365  1.00 58.53           H  
ATOM   1773  HB  ILE A 151      -5.117  -7.662 -46.445  1.00 58.53           H  
ATOM   1774 HG13 ILE A 151      -6.356  -8.999 -48.179  1.00 58.53           H  
ATOM   1775 HG12 ILE A 151      -7.075  -7.535 -48.776  1.00 58.53           H  
ATOM   1776 HG21 ILE A 151      -6.748  -5.752 -46.279  1.00 58.53           H  
ATOM   1777 HG22 ILE A 151      -5.133  -5.165 -46.508  1.00 58.53           H  
ATOM   1778 HG23 ILE A 151      -6.249  -5.195 -47.870  1.00 58.53           H  
ATOM   1779 HD11 ILE A 151      -8.483  -8.977 -47.151  1.00 58.53           H  
ATOM   1780 HD12 ILE A 151      -7.436  -8.389 -45.862  1.00 58.53           H  
ATOM   1781 HD13 ILE A 151      -8.427  -7.263 -46.794  1.00 58.53           H  
ATOM   1782  N   SER A 152      -2.913  -5.299 -48.916  1.00 72.74           N  
ATOM   1783  CA  SER A 152      -1.945  -4.214 -48.774  1.00 72.74           C  
ATOM   1784  C   SER A 152      -2.274  -3.336 -47.542  1.00 72.74           C  
ATOM   1785  O   SER A 152      -3.409  -2.859 -47.470  1.00 72.74           O  
ATOM   1786  CB  SER A 152      -1.968  -3.422 -50.103  1.00 72.74           C  
ATOM   1787  OG  SER A 152      -3.221  -2.832 -50.394  1.00 72.74           O  
ATOM   1788  H   SER A 152      -3.429  -5.294 -49.784  1.00 72.74           H  
ATOM   1789  HA  SER A 152      -0.966  -4.680 -48.699  1.00 72.74           H  
ATOM   1790  HB3 SER A 152      -1.690  -4.072 -50.934  1.00 72.74           H  
ATOM   1791  HB2 SER A 152      -1.223  -2.626 -50.071  1.00 72.74           H  
ATOM   1792  HG  SER A 152      -3.333  -2.070 -49.818  1.00 72.74           H  
ATOM   1793  N   PRO A 153      -1.323  -3.163 -46.584  1.00 74.66           N  
ATOM   1794  CA  PRO A 153      -1.514  -2.277 -45.412  1.00 74.66           C  
ATOM   1795  C   PRO A 153      -2.006  -0.865 -45.779  1.00 74.66           C  
ATOM   1796  O   PRO A 153      -3.029  -0.430 -45.256  1.00 74.66           O  
ATOM   1797  CB  PRO A 153      -0.143  -2.250 -44.714  1.00 74.66           C  
ATOM   1798  CG  PRO A 153       0.567  -3.512 -45.171  1.00 74.66           C  
ATOM   1799  CD  PRO A 153       0.007  -3.778 -46.562  1.00 74.66           C  
ATOM   1800  HA  PRO A 153      -2.244  -2.757 -44.759  1.00 74.66           H  
ATOM   1801  HB3 PRO A 153      -0.239  -2.210 -43.630  1.00 74.66           H  
ATOM   1802  HB2 PRO A 153       0.443  -1.380 -45.012  1.00 74.66           H  
ATOM   1803  HG3 PRO A 153       0.300  -4.334 -44.510  1.00 74.66           H  
ATOM   1804  HG2 PRO A 153       1.654  -3.420 -45.161  1.00 74.66           H  
ATOM   1805  HD2 PRO A 153       0.624  -3.299 -47.320  1.00 74.66           H  
ATOM   1806  HD3 PRO A 153      -0.012  -4.851 -46.756  1.00 74.66           H  
ATOM   1807  N   CYS A 154      -1.316  -0.237 -46.744  1.00 80.43           N  
ATOM   1808  CA  CYS A 154      -1.782   0.920 -47.497  1.00 80.43           C  
ATOM   1809  C   CYS A 154      -2.809   0.461 -48.544  1.00 80.43           C  
ATOM   1810  O   CYS A 154      -2.415  -0.128 -49.549  1.00 80.43           O  
ATOM   1811  CB  CYS A 154      -0.562   1.585 -48.168  1.00 80.43           C  
ATOM   1812  SG  CYS A 154      -0.901   3.005 -49.250  1.00 80.43           S  
ATOM   1813  H   CYS A 154      -0.465  -0.662 -47.088  1.00 80.43           H  
ATOM   1814  HA  CYS A 154      -2.243   1.632 -46.813  1.00 80.43           H  
ATOM   1815  HB3 CYS A 154      -0.038   0.851 -48.781  1.00 80.43           H  
ATOM   1816  HB2 CYS A 154       0.155   1.899 -47.408  1.00 80.43           H  
ATOM   1817  N   LEU A 155      -4.098   0.745 -48.301  1.00 73.20           N  
ATOM   1818  CA  LEU A 155      -5.157   0.567 -49.294  1.00 73.20           C  
ATOM   1819  C   LEU A 155      -5.159   1.787 -50.224  1.00 73.20           C  
ATOM   1820  O   LEU A 155      -5.622   2.855 -49.818  1.00 73.20           O  
ATOM   1821  CB  LEU A 155      -6.523   0.388 -48.592  1.00 73.20           C  
ATOM   1822  CG  LEU A 155      -6.723  -0.992 -47.925  1.00 73.20           C  
ATOM   1823  CD1 LEU A 155      -8.007  -1.005 -47.068  1.00 73.20           C  
ATOM   1824  CD2 LEU A 155      -6.695  -2.156 -48.943  1.00 73.20           C  
ATOM   1825  H   LEU A 155      -4.362   1.198 -47.438  1.00 73.20           H  
ATOM   1826  HA  LEU A 155      -4.954  -0.320 -49.897  1.00 73.20           H  
ATOM   1827  HB3 LEU A 155      -7.329   0.535 -49.314  1.00 73.20           H  
ATOM   1828  HB2 LEU A 155      -6.644   1.179 -47.849  1.00 73.20           H  
ATOM   1829  HG  LEU A 155      -5.888  -1.143 -47.238  1.00 73.20           H  
ATOM   1830 HD11 LEU A 155      -7.788  -1.347 -46.056  1.00 73.20           H  
ATOM   1831 HD12 LEU A 155      -8.452  -0.014 -46.980  1.00 73.20           H  
ATOM   1832 HD13 LEU A 155      -8.779  -1.660 -47.472  1.00 73.20           H  
ATOM   1833 HD21 LEU A 155      -7.491  -2.882 -48.780  1.00 73.20           H  
ATOM   1834 HD22 LEU A 155      -6.791  -1.805 -49.970  1.00 73.20           H  
ATOM   1835 HD23 LEU A 155      -5.755  -2.703 -48.875  1.00 73.20           H  
ATOM   1836  N   LEU A 156      -4.623   1.599 -51.443  1.00 67.04           N  
ATOM   1837  CA  LEU A 156      -4.566   2.610 -52.500  1.00 67.04           C  
ATOM   1838  C   LEU A 156      -5.978   3.027 -52.941  1.00 67.04           C  
ATOM   1839  O   LEU A 156      -6.836   2.160 -53.124  1.00 67.04           O  
ATOM   1840  CB  LEU A 156      -3.765   2.089 -53.718  1.00 67.04           C  
ATOM   1841  CG  LEU A 156      -2.229   2.049 -53.527  1.00 67.04           C  
ATOM   1842  CD1 LEU A 156      -1.763   0.873 -52.640  1.00 67.04           C  
ATOM   1843  CD2 LEU A 156      -1.498   2.072 -54.890  1.00 67.04           C  
ATOM   1844  H   LEU A 156      -4.247   0.692 -51.682  1.00 67.04           H  
ATOM   1845  HA  LEU A 156      -4.054   3.485 -52.098  1.00 67.04           H  
ATOM   1846  HB3 LEU A 156      -3.967   2.773 -54.545  1.00 67.04           H  
ATOM   1847  HB2 LEU A 156      -4.139   1.118 -54.047  1.00 67.04           H  
ATOM   1848  HG  LEU A 156      -1.941   2.970 -53.016  1.00 67.04           H  
ATOM   1849 HD11 LEU A 156      -0.934   0.312 -53.069  1.00 67.04           H  
ATOM   1850 HD12 LEU A 156      -1.421   1.240 -51.673  1.00 67.04           H  
ATOM   1851 HD13 LEU A 156      -2.560   0.154 -52.454  1.00 67.04           H  
ATOM   1852 HD21 LEU A 156      -0.805   1.241 -55.020  1.00 67.04           H  
ATOM   1853 HD22 LEU A 156      -2.190   2.032 -55.732  1.00 67.04           H  
ATOM   1854 HD23 LEU A 156      -0.918   2.990 -54.997  1.00 67.04           H  
ATOM   1855  N   GLU A 157      -6.173   4.344 -53.117  1.00 54.65           N  
ATOM   1856  CA  GLU A 157      -7.433   4.952 -53.543  1.00 54.65           C  
ATOM   1857  C   GLU A 157      -7.651   4.746 -55.055  1.00 54.65           C  
ATOM   1858  O   GLU A 157      -7.380   5.643 -55.854  1.00 54.65           O  
ATOM   1859  CB  GLU A 157      -7.445   6.430 -53.094  1.00 54.65           C  
ATOM   1860  CG  GLU A 157      -8.796   7.149 -53.335  1.00 54.65           C  
ATOM   1861  CD  GLU A 157      -8.886   8.581 -52.779  1.00 54.65           C  
ATOM   1862  OE1 GLU A 157     -10.036   9.065 -52.682  1.00 54.65           O  
ATOM   1863  OE2 GLU A 157      -7.834   9.182 -52.464  1.00 54.65           O1-
ATOM   1864  H   GLU A 157      -5.418   4.988 -52.924  1.00 54.65           H  
ATOM   1865  HA  GLU A 157      -8.247   4.448 -53.018  1.00 54.65           H  
ATOM   1866  HB3 GLU A 157      -6.643   6.971 -53.599  1.00 54.65           H  
ATOM   1867  HB2 GLU A 157      -7.207   6.473 -52.029  1.00 54.65           H  
ATOM   1868  HG3 GLU A 157      -9.595   6.555 -52.889  1.00 54.65           H  
ATOM   1869  HG2 GLU A 157      -9.011   7.199 -54.402  1.00 54.65           H  
ATOM   1870  N   SER A 158      -8.112   3.535 -55.409  1.00 47.21           N  
ATOM   1871  CA  SER A 158      -8.416   3.117 -56.773  1.00 47.21           C  
ATOM   1872  C   SER A 158      -9.772   3.688 -57.208  1.00 47.21           C  
ATOM   1873  O   SER A 158     -10.742   3.582 -56.458  1.00 47.21           O  
ATOM   1874  CB  SER A 158      -8.427   1.577 -56.834  1.00 47.21           C  
ATOM   1875  OG  SER A 158      -7.109   1.076 -56.731  1.00 47.21           O  
ATOM   1876  H   SER A 158      -8.285   2.850 -54.687  1.00 47.21           H  
ATOM   1877  HA  SER A 158      -7.642   3.493 -57.447  1.00 47.21           H  
ATOM   1878  HB3 SER A 158      -8.838   1.233 -57.783  1.00 47.21           H  
ATOM   1879  HB2 SER A 158      -9.046   1.150 -56.044  1.00 47.21           H  
ATOM   1880  HG  SER A 158      -6.791   1.237 -55.838  1.00 47.21           H  
ATOM   1881  N   SER A 159      -9.813   4.262 -58.422  1.00 44.18           N  
ATOM   1882  CA  SER A 159     -11.012   4.866 -59.014  1.00 44.18           C  
ATOM   1883  C   SER A 159     -12.084   3.834 -59.440  1.00 44.18           C  
ATOM   1884  O   SER A 159     -13.224   4.228 -59.689  1.00 44.18           O  
ATOM   1885  CB  SER A 159     -10.571   5.778 -60.178  1.00 44.18           C  
ATOM   1886  OG  SER A 159     -11.636   6.568 -60.669  1.00 44.18           O  
ATOM   1887  H   SER A 159      -8.970   4.314 -58.975  1.00 44.18           H  
ATOM   1888  HA  SER A 159     -11.467   5.501 -58.250  1.00 44.18           H  
ATOM   1889  HB3 SER A 159     -10.160   5.187 -60.998  1.00 44.18           H  
ATOM   1890  HB2 SER A 159      -9.783   6.456 -59.849  1.00 44.18           H  
ATOM   1891  HG  SER A 159     -12.328   5.984 -60.992  1.00 44.18           H  
ATOM   1892  N   SER A 160     -11.716   2.540 -59.494  1.00 38.94           N  
ATOM   1893  CA  SER A 160     -12.622   1.410 -59.700  1.00 38.94           C  
ATOM   1894  C   SER A 160     -13.545   1.198 -58.484  1.00 38.94           C  
ATOM   1895  O   SER A 160     -13.062   1.137 -57.352  1.00 38.94           O  
ATOM   1896  CB  SER A 160     -11.789   0.156 -60.043  1.00 38.94           C  
ATOM   1897  OG  SER A 160     -10.969  -0.268 -58.969  1.00 38.94           O  
ATOM   1898  H   SER A 160     -10.765   2.291 -59.266  1.00 38.94           H  
ATOM   1899  HA  SER A 160     -13.240   1.641 -60.570  1.00 38.94           H  
ATOM   1900  HB3 SER A 160     -11.158   0.345 -60.912  1.00 38.94           H  
ATOM   1901  HB2 SER A 160     -12.450  -0.669 -60.314  1.00 38.94           H  
ATOM   1902  HG  SER A 160     -11.533  -0.497 -58.225  1.00 38.94           H  
ATOM   1903  N   GLN A 161     -14.856   1.090 -58.755  1.00 33.66           N  
ATOM   1904  CA  GLN A 161     -15.908   0.962 -57.748  1.00 33.66           C  
ATOM   1905  C   GLN A 161     -16.077  -0.492 -57.271  1.00 33.66           C  
ATOM   1906  O   GLN A 161     -17.004  -1.180 -57.700  1.00 33.66           O  
ATOM   1907  CB  GLN A 161     -17.223   1.546 -58.309  1.00 33.66           C  
ATOM   1908  CG  GLN A 161     -17.175   3.072 -58.530  1.00 33.66           C  
ATOM   1909  CD  GLN A 161     -18.504   3.646 -59.030  1.00 33.66           C  
ATOM   1910  NE2 GLN A 161     -18.674   4.964 -58.907  1.00 33.66           N  
ATOM   1911  OE1 GLN A 161     -19.361   2.926 -59.539  1.00 33.66           O  
ATOM   1912  H   GLN A 161     -15.170   1.141 -59.713  1.00 33.66           H  
ATOM   1913  HA  GLN A 161     -15.634   1.558 -56.875  1.00 33.66           H  
ATOM   1914  HB3 GLN A 161     -18.037   1.324 -57.617  1.00 33.66           H  
ATOM   1915  HB2 GLN A 161     -17.474   1.045 -59.246  1.00 33.66           H  
ATOM   1916  HG3 GLN A 161     -16.400   3.325 -59.254  1.00 33.66           H  
ATOM   1917  HG2 GLN A 161     -16.906   3.569 -57.596  1.00 33.66           H  
ATOM   1918 HE22 GLN A 161     -19.530   5.393 -59.227  1.00 33.66           H  
ATOM   1919 HE21 GLN A 161     -17.952   5.540 -58.497  1.00 33.66           H  
ATOM   1920  N   LEU A 162     -15.190  -0.917 -56.357  1.00 36.21           N  
ATOM   1921  CA  LEU A 162     -15.354  -2.134 -55.557  1.00 36.21           C  
ATOM   1922  C   LEU A 162     -16.392  -1.842 -54.447  1.00 36.21           C  
ATOM   1923  O   LEU A 162     -16.298  -0.780 -53.827  1.00 36.21           O  
ATOM   1924  CB  LEU A 162     -13.983  -2.516 -54.958  1.00 36.21           C  
ATOM   1925  CG  LEU A 162     -12.984  -3.079 -55.997  1.00 36.21           C  
ATOM   1926  CD1 LEU A 162     -11.562  -3.189 -55.407  1.00 36.21           C  
ATOM   1927  CD2 LEU A 162     -13.467  -4.413 -56.612  1.00 36.21           C  
ATOM   1928  H   LEU A 162     -14.437  -0.303 -56.078  1.00 36.21           H  
ATOM   1929  HA  LEU A 162     -15.699  -2.925 -56.222  1.00 36.21           H  
ATOM   1930  HB3 LEU A 162     -14.119  -3.260 -54.172  1.00 36.21           H  
ATOM   1931  HB2 LEU A 162     -13.554  -1.640 -54.466  1.00 36.21           H  
ATOM   1932  HG  LEU A 162     -12.918  -2.354 -56.810  1.00 36.21           H  
ATOM   1933 HD11 LEU A 162     -11.224  -4.220 -55.310  1.00 36.21           H  
ATOM   1934 HD12 LEU A 162     -10.842  -2.670 -56.041  1.00 36.21           H  
ATOM   1935 HD13 LEU A 162     -11.495  -2.742 -54.416  1.00 36.21           H  
ATOM   1936 HD21 LEU A 162     -12.677  -5.161 -56.673  1.00 36.21           H  
ATOM   1937 HD22 LEU A 162     -14.282  -4.858 -56.040  1.00 36.21           H  
ATOM   1938 HD23 LEU A 162     -13.833  -4.256 -57.627  1.00 36.21           H  
ATOM   1939  N   PRO A 163     -17.403  -2.729 -54.278  1.00 34.81           N  
ATOM   1940  CA  PRO A 163     -18.646  -2.412 -53.548  1.00 34.81           C  
ATOM   1941  C   PRO A 163     -18.450  -2.019 -52.072  1.00 34.81           C  
ATOM   1942  O   PRO A 163     -17.826  -2.756 -51.308  1.00 34.81           O  
ATOM   1943  CB  PRO A 163     -19.510  -3.676 -53.712  1.00 34.81           C  
ATOM   1944  CG  PRO A 163     -18.522  -4.793 -54.000  1.00 34.81           C  
ATOM   1945  CD  PRO A 163     -17.451  -4.088 -54.820  1.00 34.81           C  
ATOM   1946  HA  PRO A 163     -19.140  -1.586 -54.063  1.00 34.81           H  
ATOM   1947  HB3 PRO A 163     -20.171  -3.548 -54.570  1.00 34.81           H  
ATOM   1948  HB2 PRO A 163     -20.143  -3.896 -52.851  1.00 34.81           H  
ATOM   1949  HG3 PRO A 163     -18.968  -5.648 -54.511  1.00 34.81           H  
ATOM   1950  HG2 PRO A 163     -18.091  -5.147 -53.062  1.00 34.81           H  
ATOM   1951  HD2 PRO A 163     -16.495  -4.609 -54.747  1.00 34.81           H  
ATOM   1952  HD3 PRO A 163     -17.744  -4.042 -55.870  1.00 34.81           H  
ATOM   1953  N   VAL A 164     -19.021  -0.852 -51.726  1.00 36.44           N  
ATOM   1954  CA  VAL A 164     -19.024  -0.193 -50.413  1.00 36.44           C  
ATOM   1955  C   VAL A 164     -19.712  -1.004 -49.282  1.00 36.44           C  
ATOM   1956  O   VAL A 164     -19.556  -0.655 -48.111  1.00 36.44           O  
ATOM   1957  CB  VAL A 164     -19.680   1.219 -50.565  1.00 36.44           C  
ATOM   1958  CG1 VAL A 164     -20.003   1.987 -49.266  1.00 36.44           C  
ATOM   1959  CG2 VAL A 164     -18.825   2.123 -51.474  1.00 36.44           C  
ATOM   1960  H   VAL A 164     -19.502  -0.335 -52.447  1.00 36.44           H  
ATOM   1961  HA  VAL A 164     -17.982  -0.063 -50.115  1.00 36.44           H  
ATOM   1962  HB  VAL A 164     -20.635   1.082 -51.075  1.00 36.44           H  
ATOM   1963 HG11 VAL A 164     -20.333   3.005 -49.478  1.00 36.44           H  
ATOM   1964 HG12 VAL A 164     -20.816   1.515 -48.718  1.00 36.44           H  
ATOM   1965 HG13 VAL A 164     -19.134   2.052 -48.610  1.00 36.44           H  
ATOM   1966 HG21 VAL A 164     -19.292   3.099 -51.614  1.00 36.44           H  
ATOM   1967 HG22 VAL A 164     -17.835   2.289 -51.047  1.00 36.44           H  
ATOM   1968 HG23 VAL A 164     -18.689   1.692 -52.466  1.00 36.44           H  
ATOM   1969  N   SER A 165     -20.402  -2.101 -49.644  1.00 28.06           N  
ATOM   1970  CA  SER A 165     -21.093  -3.059 -48.775  1.00 28.06           C  
ATOM   1971  C   SER A 165     -20.293  -3.598 -47.569  1.00 28.06           C  
ATOM   1972  O   SER A 165     -20.916  -3.924 -46.563  1.00 28.06           O  
ATOM   1973  CB  SER A 165     -21.638  -4.207 -49.654  1.00 28.06           C  
ATOM   1974  OG  SER A 165     -20.616  -5.072 -50.117  1.00 28.06           O  
ATOM   1975  H   SER A 165     -20.457  -2.309 -50.630  1.00 28.06           H  
ATOM   1976  HA  SER A 165     -21.951  -2.520 -48.368  1.00 28.06           H  
ATOM   1977  HB3 SER A 165     -22.189  -3.812 -50.509  1.00 28.06           H  
ATOM   1978  HB2 SER A 165     -22.347  -4.806 -49.081  1.00 28.06           H  
ATOM   1979  HG  SER A 165     -20.058  -4.593 -50.735  1.00 28.06           H  
ATOM   1980  N   VAL A 166     -18.953  -3.662 -47.666  1.00 39.59           N  
ATOM   1981  CA  VAL A 166     -18.067  -4.077 -46.574  1.00 39.59           C  
ATOM   1982  C   VAL A 166     -17.991  -3.020 -45.448  1.00 39.59           C  
ATOM   1983  O   VAL A 166     -18.066  -3.392 -44.276  1.00 39.59           O  
ATOM   1984  CB  VAL A 166     -16.632  -4.392 -47.092  1.00 39.59           C  
ATOM   1985  CG1 VAL A 166     -15.596  -4.691 -45.986  1.00 39.59           C  
ATOM   1986  CG2 VAL A 166     -16.654  -5.559 -48.097  1.00 39.59           C  
ATOM   1987  H   VAL A 166     -18.504  -3.382 -48.526  1.00 39.59           H  
ATOM   1988  HA  VAL A 166     -18.478  -4.992 -46.140  1.00 39.59           H  
ATOM   1989  HB  VAL A 166     -16.270  -3.517 -47.635  1.00 39.59           H  
ATOM   1990 HG11 VAL A 166     -14.644  -5.007 -46.414  1.00 39.59           H  
ATOM   1991 HG12 VAL A 166     -15.383  -3.816 -45.371  1.00 39.59           H  
ATOM   1992 HG13 VAL A 166     -15.941  -5.489 -45.328  1.00 39.59           H  
ATOM   1993 HG21 VAL A 166     -15.654  -5.778 -48.471  1.00 39.59           H  
ATOM   1994 HG22 VAL A 166     -17.042  -6.470 -47.639  1.00 39.59           H  
ATOM   1995 HG23 VAL A 166     -17.276  -5.334 -48.964  1.00 39.59           H  
ATOM   1996  N   MET A 167     -17.883  -1.731 -45.820  1.00 33.33           N  
ATOM   1997  CA  MET A 167     -17.881  -0.601 -44.886  1.00 33.33           C  
ATOM   1998  C   MET A 167     -19.258  -0.342 -44.253  1.00 33.33           C  
ATOM   1999  O   MET A 167     -19.306  -0.007 -43.070  1.00 33.33           O  
ATOM   2000  CB  MET A 167     -17.354   0.678 -45.566  1.00 33.33           C  
ATOM   2001  CG  MET A 167     -15.867   0.607 -45.951  1.00 33.33           C  
ATOM   2002  SD  MET A 167     -15.146   2.181 -46.503  1.00 33.33           S  
ATOM   2003  CE  MET A 167     -15.113   3.104 -44.940  1.00 33.33           C  
ATOM   2004  H   MET A 167     -17.867  -1.496 -46.803  1.00 33.33           H  
ATOM   2005  HA  MET A 167     -17.198  -0.847 -44.070  1.00 33.33           H  
ATOM   2006  HB3 MET A 167     -17.505   1.526 -44.898  1.00 33.33           H  
ATOM   2007  HB2 MET A 167     -17.947   0.895 -46.456  1.00 33.33           H  
ATOM   2008  HG3 MET A 167     -15.733  -0.121 -46.751  1.00 33.33           H  
ATOM   2009  HG2 MET A 167     -15.279   0.247 -45.107  1.00 33.33           H  
ATOM   2010  HE1 MET A 167     -14.596   4.054 -45.075  1.00 33.33           H  
ATOM   2011  HE2 MET A 167     -16.123   3.316 -44.591  1.00 33.33           H  
ATOM   2012  HE3 MET A 167     -14.589   2.535 -44.171  1.00 33.33           H  
ATOM   2013  N   GLU A 168     -20.343  -0.521 -45.024  1.00 29.51           N  
ATOM   2014  CA  GLU A 168     -21.716  -0.378 -44.534  1.00 29.51           C  
ATOM   2015  C   GLU A 168     -22.161  -1.516 -43.603  1.00 29.51           C  
ATOM   2016  O   GLU A 168     -22.864  -1.233 -42.634  1.00 29.51           O  
ATOM   2017  CB  GLU A 168     -22.686  -0.178 -45.711  1.00 29.51           C  
ATOM   2018  CG  GLU A 168     -22.618   1.261 -46.267  1.00 29.51           C  
ATOM   2019  CD  GLU A 168     -23.548   1.557 -47.455  1.00 29.51           C  
ATOM   2020  OE1 GLU A 168     -23.789   2.763 -47.682  1.00 29.51           O  
ATOM   2021  OE2 GLU A 168     -23.996   0.599 -48.128  1.00 29.51           O1-
ATOM   2022  H   GLU A 168     -20.233  -0.778 -45.996  1.00 29.51           H  
ATOM   2023  HA  GLU A 168     -21.754   0.529 -43.926  1.00 29.51           H  
ATOM   2024  HB3 GLU A 168     -23.710  -0.403 -45.407  1.00 29.51           H  
ATOM   2025  HB2 GLU A 168     -22.440  -0.893 -46.499  1.00 29.51           H  
ATOM   2026  HG3 GLU A 168     -21.597   1.489 -46.569  1.00 29.51           H  
ATOM   2027  HG2 GLU A 168     -22.857   1.960 -45.464  1.00 29.51           H  
ATOM   2028  N   LYS A 169     -21.712  -2.758 -43.863  1.00 32.13           N  
ATOM   2029  CA  LYS A 169     -21.924  -3.896 -42.962  1.00 32.13           C  
ATOM   2030  C   LYS A 169     -21.150  -3.776 -41.639  1.00 32.13           C  
ATOM   2031  O   LYS A 169     -21.667  -4.234 -40.624  1.00 32.13           O  
ATOM   2032  CB  LYS A 169     -21.628  -5.231 -43.673  1.00 32.13           C  
ATOM   2033  CG  LYS A 169     -22.777  -5.679 -44.594  1.00 32.13           C  
ATOM   2034  CD  LYS A 169     -22.483  -7.005 -45.308  1.00 32.13           C  
ATOM   2035  CE  LYS A 169     -23.664  -7.469 -46.176  1.00 32.13           C  
ATOM   2036  NZ  LYS A 169     -23.387  -8.756 -46.839  1.00 32.13           N1+
ATOM   2037  H   LYS A 169     -21.157  -2.935 -44.689  1.00 32.13           H  
ATOM   2038  HA  LYS A 169     -22.983  -3.901 -42.701  1.00 32.13           H  
ATOM   2039  HB3 LYS A 169     -21.496  -6.016 -42.927  1.00 32.13           H  
ATOM   2040  HB2 LYS A 169     -20.682  -5.173 -44.214  1.00 32.13           H  
ATOM   2041  HG3 LYS A 169     -22.992  -4.903 -45.329  1.00 32.13           H  
ATOM   2042  HG2 LYS A 169     -23.686  -5.788 -44.001  1.00 32.13           H  
ATOM   2043  HD3 LYS A 169     -22.243  -7.767 -44.566  1.00 32.13           H  
ATOM   2044  HD2 LYS A 169     -21.592  -6.884 -45.927  1.00 32.13           H  
ATOM   2045  HE3 LYS A 169     -23.888  -6.723 -46.939  1.00 32.13           H  
ATOM   2046  HE2 LYS A 169     -24.560  -7.582 -45.564  1.00 32.13           H  
ATOM   2047  HZ1 LYS A 169     -23.208  -9.465 -46.143  1.00 32.13           H  
ATOM   2048  HZ2 LYS A 169     -24.184  -9.027 -47.397  1.00 32.13           H  
ATOM   2049  HZ3 LYS A 169     -22.578  -8.660 -47.436  1.00 32.13           H  
ATOM   2050  N   SER A 170     -19.963  -3.140 -41.656  1.00 37.96           N  
ATOM   2051  CA  SER A 170     -19.187  -2.862 -40.446  1.00 37.96           C  
ATOM   2052  C   SER A 170     -19.842  -1.779 -39.564  1.00 37.96           C  
ATOM   2053  O   SER A 170     -19.960  -2.000 -38.362  1.00 37.96           O  
ATOM   2054  CB  SER A 170     -17.705  -2.589 -40.798  1.00 37.96           C  
ATOM   2055  OG  SER A 170     -17.446  -1.270 -41.237  1.00 37.96           O  
ATOM   2056  H   SER A 170     -19.585  -2.800 -42.529  1.00 37.96           H  
ATOM   2057  HA  SER A 170     -19.187  -3.786 -39.864  1.00 37.96           H  
ATOM   2058  HB3 SER A 170     -17.349  -3.295 -41.549  1.00 37.96           H  
ATOM   2059  HB2 SER A 170     -17.092  -2.754 -39.911  1.00 37.96           H  
ATOM   2060  HG  SER A 170     -17.947  -1.103 -42.040  1.00 37.96           H  
ATOM   2061  N   LYS A 171     -20.304  -0.669 -40.171  1.00 36.34           N  
ATOM   2062  CA  LYS A 171     -20.974   0.436 -39.478  1.00 36.34           C  
ATOM   2063  C   LYS A 171     -22.347   0.066 -38.893  1.00 36.34           C  
ATOM   2064  O   LYS A 171     -22.640   0.472 -37.767  1.00 36.34           O  
ATOM   2065  CB  LYS A 171     -21.088   1.659 -40.411  1.00 36.34           C  
ATOM   2066  CG  LYS A 171     -19.760   2.414 -40.596  1.00 36.34           C  
ATOM   2067  CD  LYS A 171     -19.931   3.694 -41.428  1.00 36.34           C  
ATOM   2068  CE  LYS A 171     -18.634   4.514 -41.522  1.00 36.34           C  
ATOM   2069  NZ  LYS A 171     -18.837   5.776 -42.257  1.00 36.34           N1+
ATOM   2070  H   LYS A 171     -20.175  -0.557 -41.168  1.00 36.34           H  
ATOM   2071  HA  LYS A 171     -20.338   0.715 -38.635  1.00 36.34           H  
ATOM   2072  HB3 LYS A 171     -21.800   2.366 -39.981  1.00 36.34           H  
ATOM   2073  HB2 LYS A 171     -21.503   1.364 -41.376  1.00 36.34           H  
ATOM   2074  HG3 LYS A 171     -19.023   1.762 -41.067  1.00 36.34           H  
ATOM   2075  HG2 LYS A 171     -19.355   2.674 -39.617  1.00 36.34           H  
ATOM   2076  HD3 LYS A 171     -20.723   4.303 -40.990  1.00 36.34           H  
ATOM   2077  HD2 LYS A 171     -20.271   3.422 -42.429  1.00 36.34           H  
ATOM   2078  HE3 LYS A 171     -17.856   3.934 -42.020  1.00 36.34           H  
ATOM   2079  HE2 LYS A 171     -18.267   4.754 -40.524  1.00 36.34           H  
ATOM   2080  HZ1 LYS A 171     -19.535   6.332 -41.785  1.00 36.34           H  
ATOM   2081  HZ2 LYS A 171     -17.968   6.290 -42.294  1.00 36.34           H  
ATOM   2082  HZ3 LYS A 171     -19.150   5.573 -43.197  1.00 36.34           H  
ATOM   2083  N   SER A 172     -23.151  -0.706 -39.647  1.00 40.40           N  
ATOM   2084  CA  SER A 172     -24.467  -1.183 -39.213  1.00 40.40           C  
ATOM   2085  C   SER A 172     -24.397  -2.224 -38.079  1.00 40.40           C  
ATOM   2086  O   SER A 172     -25.261  -2.193 -37.203  1.00 40.40           O  
ATOM   2087  CB  SER A 172     -25.289  -1.665 -40.427  1.00 40.40           C  
ATOM   2088  OG  SER A 172     -24.784  -2.860 -40.990  1.00 40.40           O  
ATOM   2089  H   SER A 172     -22.852  -0.990 -40.570  1.00 40.40           H  
ATOM   2090  HA  SER A 172     -24.995  -0.316 -38.810  1.00 40.40           H  
ATOM   2091  HB3 SER A 172     -25.322  -0.894 -41.198  1.00 40.40           H  
ATOM   2092  HB2 SER A 172     -26.322  -1.847 -40.127  1.00 40.40           H  
ATOM   2093  HG  SER A 172     -24.024  -2.634 -41.533  1.00 40.40           H  
ATOM   2094  N   LYS A 173     -23.357  -3.078 -38.076  1.00 44.84           N  
ATOM   2095  CA  LYS A 173     -23.076  -4.005 -36.979  1.00 44.84           C  
ATOM   2096  C   LYS A 173     -22.570  -3.297 -35.715  1.00 44.84           C  
ATOM   2097  O   LYS A 173     -23.034  -3.648 -34.634  1.00 44.84           O  
ATOM   2098  CB  LYS A 173     -22.103  -5.111 -37.426  1.00 44.84           C  
ATOM   2099  CG  LYS A 173     -22.788  -6.205 -38.261  1.00 44.84           C  
ATOM   2100  CD  LYS A 173     -21.830  -7.347 -38.622  1.00 44.84           C  
ATOM   2101  CE  LYS A 173     -22.537  -8.485 -39.374  1.00 44.84           C  
ATOM   2102  NZ  LYS A 173     -21.625  -9.612 -39.637  1.00 44.84           N1+
ATOM   2103  H   LYS A 173     -22.690  -3.063 -38.834  1.00 44.84           H  
ATOM   2104  HA  LYS A 173     -24.020  -4.486 -36.711  1.00 44.84           H  
ATOM   2105  HB3 LYS A 173     -21.690  -5.599 -36.541  1.00 44.84           H  
ATOM   2106  HB2 LYS A 173     -21.250  -4.683 -37.955  1.00 44.84           H  
ATOM   2107  HG3 LYS A 173     -23.213  -5.774 -39.168  1.00 44.84           H  
ATOM   2108  HG2 LYS A 173     -23.628  -6.611 -37.698  1.00 44.84           H  
ATOM   2109  HD3 LYS A 173     -21.372  -7.731 -37.709  1.00 44.84           H  
ATOM   2110  HD2 LYS A 173     -21.015  -6.949 -39.230  1.00 44.84           H  
ATOM   2111  HE3 LYS A 173     -22.936  -8.122 -40.322  1.00 44.84           H  
ATOM   2112  HE2 LYS A 173     -23.380  -8.856 -38.791  1.00 44.84           H  
ATOM   2113  HZ1 LYS A 173     -21.276  -9.973 -38.761  1.00 44.84           H  
ATOM   2114  HZ2 LYS A 173     -22.121 -10.343 -40.127  1.00 44.84           H  
ATOM   2115  HZ3 LYS A 173     -20.849  -9.294 -40.200  1.00 44.84           H  
ATOM   2116  N   ILE A 174     -21.676  -2.301 -35.865  1.00 49.21           N  
ATOM   2117  CA  ILE A 174     -21.144  -1.489 -34.763  1.00 49.21           C  
ATOM   2118  C   ILE A 174     -22.242  -0.760 -33.963  1.00 49.21           C  
ATOM   2119  O   ILE A 174     -22.194  -0.796 -32.737  1.00 49.21           O  
ATOM   2120  CB  ILE A 174     -20.050  -0.483 -35.249  1.00 49.21           C  
ATOM   2121  CG1 ILE A 174     -18.728  -1.232 -35.535  1.00 49.21           C  
ATOM   2122  CG2 ILE A 174     -19.763   0.721 -34.317  1.00 49.21           C  
ATOM   2123  CD1 ILE A 174     -17.759  -0.464 -36.448  1.00 49.21           C  
ATOM   2124  H   ILE A 174     -21.329  -2.078 -36.788  1.00 49.21           H  
ATOM   2125  HA  ILE A 174     -20.668  -2.187 -34.071  1.00 49.21           H  
ATOM   2126  HB  ILE A 174     -20.401  -0.069 -36.194  1.00 49.21           H  
ATOM   2127 HG13 ILE A 174     -18.932  -2.202 -35.988  1.00 49.21           H  
ATOM   2128 HG12 ILE A 174     -18.230  -1.458 -34.591  1.00 49.21           H  
ATOM   2129 HG21 ILE A 174     -18.943   1.332 -34.695  1.00 49.21           H  
ATOM   2130 HG22 ILE A 174     -20.620   1.388 -34.224  1.00 49.21           H  
ATOM   2131 HG23 ILE A 174     -19.486   0.389 -33.316  1.00 49.21           H  
ATOM   2132 HD11 ILE A 174     -17.151  -1.155 -37.033  1.00 49.21           H  
ATOM   2133 HD12 ILE A 174     -18.286   0.181 -37.151  1.00 49.21           H  
ATOM   2134 HD13 ILE A 174     -17.081   0.161 -35.865  1.00 49.21           H  
ATOM   2135  N   SER A 175     -23.236  -0.179 -34.660  1.00 47.98           N  
ATOM   2136  CA  SER A 175     -24.377   0.510 -34.047  1.00 47.98           C  
ATOM   2137  C   SER A 175     -25.265  -0.396 -33.165  1.00 47.98           C  
ATOM   2138  O   SER A 175     -25.758   0.074 -32.141  1.00 47.98           O  
ATOM   2139  CB  SER A 175     -25.174   1.254 -35.142  1.00 47.98           C  
ATOM   2140  OG  SER A 175     -26.000   0.401 -35.913  1.00 47.98           O  
ATOM   2141  H   SER A 175     -23.208  -0.195 -35.670  1.00 47.98           H  
ATOM   2142  HA  SER A 175     -23.951   1.272 -33.390  1.00 47.98           H  
ATOM   2143  HB3 SER A 175     -24.502   1.801 -35.806  1.00 47.98           H  
ATOM   2144  HB2 SER A 175     -25.819   2.000 -34.677  1.00 47.98           H  
ATOM   2145  HG  SER A 175     -25.450  -0.219 -36.399  1.00 47.98           H  
ATOM   2146  N   ASN A 176     -25.421  -1.673 -33.560  1.00 48.76           N  
ATOM   2147  CA  ASN A 176     -26.207  -2.681 -32.838  1.00 48.76           C  
ATOM   2148  C   ASN A 176     -25.409  -3.295 -31.673  1.00 48.76           C  
ATOM   2149  O   ASN A 176     -26.001  -3.555 -30.626  1.00 48.76           O  
ATOM   2150  CB  ASN A 176     -26.677  -3.779 -33.827  1.00 48.76           C  
ATOM   2151  CG  ASN A 176     -27.764  -3.375 -34.840  1.00 48.76           C  
ATOM   2152  ND2 ASN A 176     -28.035  -2.080 -35.030  1.00 48.76           N  
ATOM   2153  OD1 ASN A 176     -28.366  -4.247 -35.461  1.00 48.76           O  
ATOM   2154  H   ASN A 176     -24.965  -1.989 -34.404  1.00 48.76           H  
ATOM   2155  HA  ASN A 176     -27.088  -2.177 -32.433  1.00 48.76           H  
ATOM   2156  HB3 ASN A 176     -27.098  -4.609 -33.257  1.00 48.76           H  
ATOM   2157  HB2 ASN A 176     -25.826  -4.191 -34.371  1.00 48.76           H  
ATOM   2158 HD22 ASN A 176     -28.743  -1.805 -35.695  1.00 48.76           H  
ATOM   2159 HD21 ASN A 176     -27.523  -1.368 -34.528  1.00 48.76           H  
ATOM   2160  N   GLU A 177     -24.089  -3.488 -31.855  1.00 49.65           N  
ATOM   2161  CA  GLU A 177     -23.164  -3.978 -30.827  1.00 49.65           C  
ATOM   2162  C   GLU A 177     -22.946  -2.993 -29.662  1.00 49.65           C  
ATOM   2163  O   GLU A 177     -22.630  -3.447 -28.565  1.00 49.65           O  
ATOM   2164  CB  GLU A 177     -21.814  -4.366 -31.470  1.00 49.65           C  
ATOM   2165  CG  GLU A 177     -21.879  -5.654 -32.325  1.00 49.65           C  
ATOM   2166  CD  GLU A 177     -20.584  -6.010 -33.080  1.00 49.65           C  
ATOM   2167  OE1 GLU A 177     -20.688  -6.869 -33.985  1.00 49.65           O  
ATOM   2168  OE2 GLU A 177     -19.512  -5.449 -32.753  1.00 49.65           O1-
ATOM   2169  H   GLU A 177     -23.676  -3.272 -32.752  1.00 49.65           H  
ATOM   2170  HA  GLU A 177     -23.599  -4.880 -30.392  1.00 49.65           H  
ATOM   2171  HB3 GLU A 177     -21.056  -4.489 -30.694  1.00 49.65           H  
ATOM   2172  HB2 GLU A 177     -21.469  -3.539 -32.093  1.00 49.65           H  
ATOM   2173  HG3 GLU A 177     -22.698  -5.591 -33.040  1.00 49.65           H  
ATOM   2174  HG2 GLU A 177     -22.122  -6.496 -31.675  1.00 49.65           H  
ATOM   2175  N   CYS A 178     -23.127  -1.683 -29.906  1.00 56.05           N  
ATOM   2176  CA  CYS A 178     -22.963  -0.625 -28.905  1.00 56.05           C  
ATOM   2177  C   CYS A 178     -24.123  -0.506 -27.906  1.00 56.05           C  
ATOM   2178  O   CYS A 178     -23.889   0.002 -26.809  1.00 56.05           O  
ATOM   2179  CB  CYS A 178     -22.662   0.712 -29.606  1.00 56.05           C  
ATOM   2180  SG  CYS A 178     -20.985   0.754 -30.286  1.00 56.05           S  
ATOM   2181  H   CYS A 178     -23.361  -1.381 -30.842  1.00 56.05           H  
ATOM   2182  HA  CYS A 178     -22.091  -0.883 -28.304  1.00 56.05           H  
ATOM   2183  HB3 CYS A 178     -22.755   1.549 -28.912  1.00 56.05           H  
ATOM   2184  HB2 CYS A 178     -23.376   0.891 -30.411  1.00 56.05           H  
ATOM   2185  N   GLU A 179     -25.319  -1.014 -28.255  1.00 47.89           N  
ATOM   2186  CA  GLU A 179     -26.444  -1.138 -27.323  1.00 47.89           C  
ATOM   2187  C   GLU A 179     -26.243  -2.240 -26.266  1.00 47.89           C  
ATOM   2188  O   GLU A 179     -26.831  -2.136 -25.191  1.00 47.89           O  
ATOM   2189  CB  GLU A 179     -27.760  -1.368 -28.091  1.00 47.89           C  
ATOM   2190  CG  GLU A 179     -28.196  -0.150 -28.935  1.00 47.89           C  
ATOM   2191  CD  GLU A 179     -29.613  -0.246 -29.528  1.00 47.89           C  
ATOM   2192  OE1 GLU A 179     -30.133   0.830 -29.899  1.00 47.89           O  
ATOM   2193  OE2 GLU A 179     -30.165  -1.368 -29.609  1.00 47.89           O1-
ATOM   2194  H   GLU A 179     -25.449  -1.417 -29.172  1.00 47.89           H  
ATOM   2195  HA  GLU A 179     -26.538  -0.197 -26.776  1.00 47.89           H  
ATOM   2196  HB3 GLU A 179     -28.553  -1.618 -27.383  1.00 47.89           H  
ATOM   2197  HB2 GLU A 179     -27.652  -2.238 -28.740  1.00 47.89           H  
ATOM   2198  HG3 GLU A 179     -27.495  -0.005 -29.758  1.00 47.89           H  
ATOM   2199  HG2 GLU A 179     -28.139   0.750 -28.321  1.00 47.89           H  
ATOM   2200  N   VAL A 180     -25.421  -3.257 -26.582  1.00 46.15           N  
ATOM   2201  CA  VAL A 180     -25.109  -4.374 -25.691  1.00 46.15           C  
ATOM   2202  C   VAL A 180     -23.573  -4.503 -25.574  1.00 46.15           C  
ATOM   2203  O   VAL A 180     -23.016  -5.594 -25.694  1.00 46.15           O  
ATOM   2204  CB  VAL A 180     -25.765  -5.714 -26.165  1.00 46.15           C  
ATOM   2205  CG1 VAL A 180     -25.714  -6.830 -25.095  1.00 46.15           C  
ATOM   2206  CG2 VAL A 180     -27.236  -5.529 -26.589  1.00 46.15           C  
ATOM   2207  H   VAL A 180     -24.961  -3.265 -27.481  1.00 46.15           H  
ATOM   2208  HA  VAL A 180     -25.465  -4.163 -24.681  1.00 46.15           H  
ATOM   2209  HB  VAL A 180     -25.230  -6.075 -27.045  1.00 46.15           H  
ATOM   2210 HG11 VAL A 180     -26.222  -7.729 -25.446  1.00 46.15           H  
ATOM   2211 HG12 VAL A 180     -24.703  -7.133 -24.829  1.00 46.15           H  
ATOM   2212 HG13 VAL A 180     -26.210  -6.514 -24.178  1.00 46.15           H  
ATOM   2213 HG21 VAL A 180     -27.694  -6.482 -26.858  1.00 46.15           H  
ATOM   2214 HG22 VAL A 180     -27.827  -5.091 -25.785  1.00 46.15           H  
ATOM   2215 HG23 VAL A 180     -27.327  -4.882 -27.462  1.00 46.15           H  
ATOM   2216  N   ASP A 181     -22.903  -3.363 -25.312  1.00 52.07           N  
ATOM   2217  CA  ASP A 181     -21.481  -3.306 -24.964  1.00 52.07           C  
ATOM   2218  C   ASP A 181     -21.368  -3.365 -23.427  1.00 52.07           C  
ATOM   2219  O   ASP A 181     -20.912  -2.416 -22.789  1.00 52.07           O  
ATOM   2220  CB  ASP A 181     -20.774  -2.080 -25.606  1.00 52.07           C  
ATOM   2221  CG  ASP A 181     -19.236  -2.019 -25.476  1.00 52.07           C  
ATOM   2222  OD1 ASP A 181     -18.606  -3.072 -25.222  1.00 52.07           O  
ATOM   2223  OD2 ASP A 181     -18.694  -0.921 -25.731  1.00 52.07           O1-
ATOM   2224  H   ASP A 181     -23.410  -2.491 -25.251  1.00 52.07           H  
ATOM   2225  HA  ASP A 181     -20.991  -4.201 -25.354  1.00 52.07           H  
ATOM   2226  HB3 ASP A 181     -21.213  -1.157 -25.224  1.00 52.07           H  
ATOM   2227  HB2 ASP A 181     -21.003  -2.077 -26.671  1.00 52.07           H  
ATOM   2228  N   THR A 182     -21.825  -4.492 -22.860  1.00 49.79           N  
ATOM   2229  CA  THR A 182     -21.799  -4.782 -21.428  1.00 49.79           C  
ATOM   2230  C   THR A 182     -20.390  -5.182 -20.938  1.00 49.79           C  
ATOM   2231  O   THR A 182     -20.119  -5.020 -19.749  1.00 49.79           O  
ATOM   2232  CB  THR A 182     -22.799  -5.917 -21.078  1.00 49.79           C  
ATOM   2233  CG2 THR A 182     -24.241  -5.621 -21.524  1.00 49.79           C  
ATOM   2234  OG1 THR A 182     -22.401  -7.173 -21.601  1.00 49.79           O  
ATOM   2235  H   THR A 182     -22.202  -5.223 -23.448  1.00 49.79           H  
ATOM   2236  HA  THR A 182     -22.097  -3.882 -20.886  1.00 49.79           H  
ATOM   2237  HB  THR A 182     -22.813  -6.028 -19.993  1.00 49.79           H  
ATOM   2238 HG21 THR A 182     -24.926  -6.400 -21.187  1.00 49.79           H  
ATOM   2239 HG22 THR A 182     -24.590  -4.675 -21.110  1.00 49.79           H  
ATOM   2240 HG23 THR A 182     -24.325  -5.559 -22.609  1.00 49.79           H  
ATOM   2241  HG1 THR A 182     -23.106  -7.807 -21.449  1.00 49.79           H  
ATOM   2242  N   SER A 183     -19.515  -5.636 -21.857  1.00 54.69           N  
ATOM   2243  CA  SER A 183     -18.104  -5.962 -21.620  1.00 54.69           C  
ATOM   2244  C   SER A 183     -17.254  -4.755 -21.168  1.00 54.69           C  
ATOM   2245  O   SER A 183     -16.328  -4.933 -20.377  1.00 54.69           O  
ATOM   2246  CB  SER A 183     -17.530  -6.664 -22.872  1.00 54.69           C  
ATOM   2247  OG  SER A 183     -17.210  -5.771 -23.924  1.00 54.69           O  
ATOM   2248  H   SER A 183     -19.833  -5.736 -22.811  1.00 54.69           H  
ATOM   2249  HA  SER A 183     -18.086  -6.692 -20.813  1.00 54.69           H  
ATOM   2250  HB3 SER A 183     -18.219  -7.425 -23.241  1.00 54.69           H  
ATOM   2251  HB2 SER A 183     -16.613  -7.188 -22.601  1.00 54.69           H  
ATOM   2252  HG  SER A 183     -18.011  -5.353 -24.253  1.00 54.69           H  
ATOM   2253  N   SER A 184     -17.630  -3.553 -21.640  1.00 62.36           N  
ATOM   2254  CA  SER A 184     -17.070  -2.248 -21.277  1.00 62.36           C  
ATOM   2255  C   SER A 184     -17.324  -1.840 -19.808  1.00 62.36           C  
ATOM   2256  O   SER A 184     -16.637  -0.943 -19.317  1.00 62.36           O  
ATOM   2257  CB  SER A 184     -17.644  -1.228 -22.286  1.00 62.36           C  
ATOM   2258  OG  SER A 184     -17.293   0.118 -22.046  1.00 62.36           O  
ATOM   2259  H   SER A 184     -18.398  -3.517 -22.295  1.00 62.36           H  
ATOM   2260  HA  SER A 184     -15.988  -2.297 -21.414  1.00 62.36           H  
ATOM   2261  HB3 SER A 184     -18.731  -1.276 -22.301  1.00 62.36           H  
ATOM   2262  HB2 SER A 184     -17.300  -1.481 -23.288  1.00 62.36           H  
ATOM   2263  HG  SER A 184     -17.762   0.660 -22.687  1.00 62.36           H  
ATOM   2264  N   SER A 185     -18.285  -2.502 -19.141  1.00 76.76           N  
ATOM   2265  CA  SER A 185     -18.720  -2.222 -17.773  1.00 76.76           C  
ATOM   2266  C   SER A 185     -18.244  -3.291 -16.760  1.00 76.76           C  
ATOM   2267  O   SER A 185     -18.445  -3.094 -15.563  1.00 76.76           O  
ATOM   2268  CB  SER A 185     -20.258  -2.079 -17.808  1.00 76.76           C  
ATOM   2269  OG  SER A 185     -20.788  -1.579 -16.599  1.00 76.76           O  
ATOM   2270  H   SER A 185     -18.793  -3.236 -19.616  1.00 76.76           H  
ATOM   2271  HA  SER A 185     -18.305  -1.267 -17.444  1.00 76.76           H  
ATOM   2272  HB3 SER A 185     -20.732  -3.037 -18.029  1.00 76.76           H  
ATOM   2273  HB2 SER A 185     -20.554  -1.393 -18.603  1.00 76.76           H  
ATOM   2274  HG  SER A 185     -21.744  -1.529 -16.680  1.00 76.76           H  
ATOM   2275  N   MET A 186     -17.608  -4.388 -17.221  1.00 86.51           N  
ATOM   2276  CA  MET A 186     -17.167  -5.516 -16.380  1.00 86.51           C  
ATOM   2277  C   MET A 186     -15.986  -5.231 -15.426  1.00 86.51           C  
ATOM   2278  O   MET A 186     -15.658  -6.105 -14.622  1.00 86.51           O  
ATOM   2279  CB  MET A 186     -16.925  -6.776 -17.241  1.00 86.51           C  
ATOM   2280  CG  MET A 186     -18.217  -7.321 -17.866  1.00 86.51           C  
ATOM   2281  SD  MET A 186     -18.044  -8.902 -18.731  1.00 86.51           S  
ATOM   2282  CE  MET A 186     -19.713  -9.068 -19.415  1.00 86.51           C  
ATOM   2283  H   MET A 186     -17.446  -4.486 -18.214  1.00 86.51           H  
ATOM   2284  HA  MET A 186     -18.001  -5.747 -15.715  1.00 86.51           H  
ATOM   2285  HB3 MET A 186     -16.482  -7.569 -16.637  1.00 86.51           H  
ATOM   2286  HB2 MET A 186     -16.200  -6.557 -18.026  1.00 86.51           H  
ATOM   2287  HG3 MET A 186     -18.611  -6.594 -18.568  1.00 86.51           H  
ATOM   2288  HG2 MET A 186     -18.976  -7.450 -17.094  1.00 86.51           H  
ATOM   2289  HE1 MET A 186     -19.795  -9.993 -19.986  1.00 86.51           H  
ATOM   2290  HE2 MET A 186     -20.451  -9.088 -18.613  1.00 86.51           H  
ATOM   2291  HE3 MET A 186     -19.940  -8.232 -20.076  1.00 86.51           H  
ATOM   2292  N   TRP A 187     -15.415  -4.012 -15.459  1.00 90.71           N  
ATOM   2293  CA  TRP A 187     -14.505  -3.499 -14.425  1.00 90.71           C  
ATOM   2294  C   TRP A 187     -15.206  -3.288 -13.063  1.00 90.71           C  
ATOM   2295  O   TRP A 187     -14.516  -3.154 -12.055  1.00 90.71           O  
ATOM   2296  CB  TRP A 187     -13.845  -2.189 -14.910  1.00 90.71           C  
ATOM   2297  CG  TRP A 187     -14.769  -1.033 -15.168  1.00 90.71           C  
ATOM   2298  CD1 TRP A 187     -15.308  -0.731 -16.368  1.00 90.71           C  
ATOM   2299  CD2 TRP A 187     -15.349  -0.083 -14.218  1.00 90.71           C  
ATOM   2300  CE2 TRP A 187     -16.264   0.757 -14.924  1.00 90.71           C  
ATOM   2301  CE3 TRP A 187     -15.216   0.145 -12.827  1.00 90.71           C  
ATOM   2302  NE1 TRP A 187     -16.185   0.324 -16.232  1.00 90.71           N  
ATOM   2303  CH2 TRP A 187     -16.871   1.942 -12.895  1.00 90.71           C  
ATOM   2304  CZ2 TRP A 187     -17.016   1.756 -14.282  1.00 90.71           C  
ATOM   2305  CZ3 TRP A 187     -15.967   1.141 -12.170  1.00 90.71           C  
ATOM   2306  H   TRP A 187     -15.728  -3.341 -16.145  1.00 90.71           H  
ATOM   2307  HA  TRP A 187     -13.715  -4.238 -14.276  1.00 90.71           H  
ATOM   2308  HB3 TRP A 187     -13.276  -2.383 -15.818  1.00 90.71           H  
ATOM   2309  HB2 TRP A 187     -13.111  -1.862 -14.175  1.00 90.71           H  
ATOM   2310  HD1 TRP A 187     -15.087  -1.263 -17.281  1.00 90.71           H  
ATOM   2311  HE3 TRP A 187     -14.532  -0.461 -12.252  1.00 90.71           H  
ATOM   2312  HE1 TRP A 187     -16.708   0.697 -17.012  1.00 90.71           H  
ATOM   2313  HH2 TRP A 187     -17.446   2.703 -12.387  1.00 90.71           H  
ATOM   2314  HZ2 TRP A 187     -17.704   2.370 -14.845  1.00 90.71           H  
ATOM   2315  HZ3 TRP A 187     -15.850   1.288 -11.107  1.00 90.71           H  
ATOM   2316  N   ILE A 188     -16.551  -3.261 -13.048  1.00 92.53           N  
ATOM   2317  CA  ILE A 188     -17.380  -3.156 -11.849  1.00 92.53           C  
ATOM   2318  C   ILE A 188     -17.275  -4.389 -10.922  1.00 92.53           C  
ATOM   2319  O   ILE A 188     -17.403  -4.220  -9.714  1.00 92.53           O  
ATOM   2320  CB  ILE A 188     -18.864  -2.835 -12.213  1.00 92.53           C  
ATOM   2321  CG1 ILE A 188     -18.960  -1.381 -12.735  1.00 92.53           C  
ATOM   2322  CG2 ILE A 188     -19.897  -3.062 -11.086  1.00 92.53           C  
ATOM   2323  CD1 ILE A 188     -20.313  -1.018 -13.360  1.00 92.53           C  
ATOM   2324  H   ILE A 188     -17.055  -3.340 -13.922  1.00 92.53           H  
ATOM   2325  HA  ILE A 188     -16.996  -2.305 -11.285  1.00 92.53           H  
ATOM   2326  HB  ILE A 188     -19.148  -3.498 -13.031  1.00 92.53           H  
ATOM   2327 HG13 ILE A 188     -18.185  -1.197 -13.479  1.00 92.53           H  
ATOM   2328 HG12 ILE A 188     -18.749  -0.689 -11.918  1.00 92.53           H  
ATOM   2329 HG21 ILE A 188     -20.900  -2.766 -11.392  1.00 92.53           H  
ATOM   2330 HG22 ILE A 188     -19.969  -4.114 -10.808  1.00 92.53           H  
ATOM   2331 HG23 ILE A 188     -19.643  -2.489 -10.193  1.00 92.53           H  
ATOM   2332 HD11 ILE A 188     -20.187  -0.265 -14.139  1.00 92.53           H  
ATOM   2333 HD12 ILE A 188     -20.792  -1.886 -13.814  1.00 92.53           H  
ATOM   2334 HD13 ILE A 188     -20.995  -0.609 -12.615  1.00 92.53           H  
ATOM   2335  N   TYR A 189     -16.976  -5.580 -11.470  1.00 93.00           N  
ATOM   2336  CA  TYR A 189     -16.654  -6.784 -10.691  1.00 93.00           C  
ATOM   2337  C   TYR A 189     -15.282  -6.705  -9.996  1.00 93.00           C  
ATOM   2338  O   TYR A 189     -15.134  -7.272  -8.914  1.00 93.00           O  
ATOM   2339  CB  TYR A 189     -16.683  -8.011 -11.612  1.00 93.00           C  
ATOM   2340  CG  TYR A 189     -18.051  -8.412 -12.132  1.00 93.00           C  
ATOM   2341  CD1 TYR A 189     -18.928  -9.143 -11.305  1.00 93.00           C  
ATOM   2342  CD2 TYR A 189     -18.442  -8.084 -13.447  1.00 93.00           C  
ATOM   2343  CE1 TYR A 189     -20.186  -9.549 -11.791  1.00 93.00           C  
ATOM   2344  CE2 TYR A 189     -19.702  -8.485 -13.932  1.00 93.00           C  
ATOM   2345  OH  TYR A 189     -21.789  -9.618 -13.582  1.00 93.00           O  
ATOM   2346  CZ  TYR A 189     -20.573  -9.221 -13.106  1.00 93.00           C  
ATOM   2347  H   TYR A 189     -16.880  -5.658 -12.473  1.00 93.00           H  
ATOM   2348  HA  TYR A 189     -17.416  -6.911  -9.919  1.00 93.00           H  
ATOM   2349  HB3 TYR A 189     -16.269  -8.882 -11.099  1.00 93.00           H  
ATOM   2350  HB2 TYR A 189     -16.021  -7.808 -12.448  1.00 93.00           H  
ATOM   2351  HD1 TYR A 189     -18.637  -9.397 -10.297  1.00 93.00           H  
ATOM   2352  HD2 TYR A 189     -17.775  -7.533 -14.091  1.00 93.00           H  
ATOM   2353  HE1 TYR A 189     -20.850 -10.112 -11.152  1.00 93.00           H  
ATOM   2354  HE2 TYR A 189     -19.995  -8.233 -14.940  1.00 93.00           H  
ATOM   2355  HH  TYR A 189     -22.299 -10.123 -12.944  1.00 93.00           H  
ATOM   2356  N   VAL A 190     -14.318  -5.994 -10.610  1.00 95.42           N  
ATOM   2357  CA  VAL A 190     -13.002  -5.700 -10.032  1.00 95.42           C  
ATOM   2358  C   VAL A 190     -13.131  -4.650  -8.904  1.00 95.42           C  
ATOM   2359  O   VAL A 190     -12.481  -4.803  -7.872  1.00 95.42           O  
ATOM   2360  CB  VAL A 190     -12.000  -5.185 -11.111  1.00 95.42           C  
ATOM   2361  CG1 VAL A 190     -10.577  -4.874 -10.604  1.00 95.42           C  
ATOM   2362  CG2 VAL A 190     -11.900  -6.162 -12.297  1.00 95.42           C  
ATOM   2363  H   VAL A 190     -14.515  -5.560 -11.500  1.00 95.42           H  
ATOM   2364  HA  VAL A 190     -12.600  -6.615  -9.597  1.00 95.42           H  
ATOM   2365  HB  VAL A 190     -12.377  -4.242 -11.502  1.00 95.42           H  
ATOM   2366 HG11 VAL A 190     -10.022  -4.317 -11.359  1.00 95.42           H  
ATOM   2367 HG12 VAL A 190     -10.563  -4.282  -9.693  1.00 95.42           H  
ATOM   2368 HG13 VAL A 190     -10.003  -5.773 -10.406  1.00 95.42           H  
ATOM   2369 HG21 VAL A 190     -11.150  -5.823 -13.010  1.00 95.42           H  
ATOM   2370 HG22 VAL A 190     -11.615  -7.161 -11.967  1.00 95.42           H  
ATOM   2371 HG23 VAL A 190     -12.844  -6.243 -12.837  1.00 95.42           H  
ATOM   2372  N   PHE A 191     -14.018  -3.652  -9.096  1.00 96.16           N  
ATOM   2373  CA  PHE A 191     -14.414  -2.659  -8.094  1.00 96.16           C  
ATOM   2374  C   PHE A 191     -15.119  -3.302  -6.884  1.00 96.16           C  
ATOM   2375  O   PHE A 191     -14.678  -3.079  -5.761  1.00 96.16           O  
ATOM   2376  CB  PHE A 191     -15.276  -1.558  -8.763  1.00 96.16           C  
ATOM   2377  CG  PHE A 191     -15.800  -0.450  -7.859  1.00 96.16           C  
ATOM   2378  CD1 PHE A 191     -16.977  -0.639  -7.100  1.00 96.16           C  
ATOM   2379  CD2 PHE A 191     -15.040   0.721  -7.655  1.00 96.16           C  
ATOM   2380  CE1 PHE A 191     -17.385   0.330  -6.193  1.00 96.16           C  
ATOM   2381  CE2 PHE A 191     -15.472   1.685  -6.753  1.00 96.16           C  
ATOM   2382  CZ  PHE A 191     -16.637   1.488  -6.023  1.00 96.16           C  
ATOM   2383  H   PHE A 191     -14.496  -3.595  -9.985  1.00 96.16           H  
ATOM   2384  HA  PHE A 191     -13.501  -2.184  -7.730  1.00 96.16           H  
ATOM   2385  HB3 PHE A 191     -16.138  -2.016  -9.242  1.00 96.16           H  
ATOM   2386  HB2 PHE A 191     -14.708  -1.093  -9.568  1.00 96.16           H  
ATOM   2387  HD1 PHE A 191     -17.559  -1.541  -7.214  1.00 96.16           H  
ATOM   2388  HD2 PHE A 191     -14.123   0.878  -8.202  1.00 96.16           H  
ATOM   2389  HE1 PHE A 191     -18.285   0.179  -5.615  1.00 96.16           H  
ATOM   2390  HE2 PHE A 191     -14.889   2.582  -6.604  1.00 96.16           H  
ATOM   2391  HZ  PHE A 191     -16.959   2.237  -5.314  1.00 96.16           H  
ATOM   2392  N   LEU A 192     -16.188  -4.081  -7.137  1.00 96.37           N  
ATOM   2393  CA  LEU A 192     -17.013  -4.750  -6.124  1.00 96.37           C  
ATOM   2394  C   LEU A 192     -16.278  -5.871  -5.375  1.00 96.37           C  
ATOM   2395  O   LEU A 192     -16.569  -6.081  -4.199  1.00 96.37           O  
ATOM   2396  CB  LEU A 192     -18.298  -5.320  -6.769  1.00 96.37           C  
ATOM   2397  CG  LEU A 192     -19.376  -4.268  -7.109  1.00 96.37           C  
ATOM   2398  CD1 LEU A 192     -20.505  -4.897  -7.947  1.00 96.37           C  
ATOM   2399  CD2 LEU A 192     -19.935  -3.557  -5.860  1.00 96.37           C  
ATOM   2400  H   LEU A 192     -16.494  -4.202  -8.095  1.00 96.37           H  
ATOM   2401  HA  LEU A 192     -17.292  -3.999  -5.386  1.00 96.37           H  
ATOM   2402  HB3 LEU A 192     -18.757  -6.053  -6.103  1.00 96.37           H  
ATOM   2403  HB2 LEU A 192     -18.021  -5.881  -7.663  1.00 96.37           H  
ATOM   2404  HG  LEU A 192     -18.911  -3.506  -7.734  1.00 96.37           H  
ATOM   2405 HD11 LEU A 192     -20.950  -4.158  -8.612  1.00 96.37           H  
ATOM   2406 HD12 LEU A 192     -20.145  -5.718  -8.568  1.00 96.37           H  
ATOM   2407 HD13 LEU A 192     -21.304  -5.294  -7.320  1.00 96.37           H  
ATOM   2408 HD21 LEU A 192     -21.024  -3.527  -5.853  1.00 96.37           H  
ATOM   2409 HD22 LEU A 192     -19.623  -4.045  -4.937  1.00 96.37           H  
ATOM   2410 HD23 LEU A 192     -19.589  -2.523  -5.818  1.00 96.37           H  
ATOM   2411  N   GLY A 193     -15.344  -6.558  -6.049  1.00 97.42           N  
ATOM   2412  CA  GLY A 193     -14.529  -7.609  -5.452  1.00 97.42           C  
ATOM   2413  C   GLY A 193     -13.468  -7.001  -4.524  1.00 97.42           C  
ATOM   2414  O   GLY A 193     -13.253  -7.526  -3.435  1.00 97.42           O  
ATOM   2415  H   GLY A 193     -15.181  -6.352  -7.026  1.00 97.42           H  
ATOM   2416  HA3 GLY A 193     -14.047  -8.173  -6.250  1.00 97.42           H  
ATOM   2417  HA2 GLY A 193     -15.154  -8.310  -4.898  1.00 97.42           H  
ATOM   2418  N   ASN A 194     -12.844  -5.880  -4.925  1.00 97.11           N  
ATOM   2419  CA  ASN A 194     -11.864  -5.154  -4.115  1.00 97.11           C  
ATOM   2420  C   ASN A 194     -12.515  -4.384  -2.942  1.00 97.11           C  
ATOM   2421  O   ASN A 194     -11.899  -4.291  -1.883  1.00 97.11           O  
ATOM   2422  CB  ASN A 194     -11.022  -4.243  -5.037  1.00 97.11           C  
ATOM   2423  CG  ASN A 194      -9.712  -3.763  -4.409  1.00 97.11           C  
ATOM   2424  ND2 ASN A 194      -9.368  -2.491  -4.612  1.00 97.11           N  
ATOM   2425  OD1 ASN A 194      -9.008  -4.535  -3.761  1.00 97.11           O  
ATOM   2426  H   ASN A 194     -13.053  -5.486  -5.833  1.00 97.11           H  
ATOM   2427  HA  ASN A 194     -11.197  -5.883  -3.651  1.00 97.11           H  
ATOM   2428  HB3 ASN A 194     -11.613  -3.411  -5.415  1.00 97.11           H  
ATOM   2429  HB2 ASN A 194     -10.719  -4.817  -5.914  1.00 97.11           H  
ATOM   2430 HD22 ASN A 194      -8.508  -2.125  -4.229  1.00 97.11           H  
ATOM   2431 HD21 ASN A 194      -9.953  -1.882  -5.173  1.00 97.11           H  
ATOM   2432  N   LEU A 195     -13.767  -3.926  -3.123  1.00 96.76           N  
ATOM   2433  CA  LEU A 195     -14.650  -3.379  -2.085  1.00 96.76           C  
ATOM   2434  C   LEU A 195     -14.985  -4.434  -1.014  1.00 96.76           C  
ATOM   2435  O   LEU A 195     -14.878  -4.136   0.173  1.00 96.76           O  
ATOM   2436  CB  LEU A 195     -15.913  -2.810  -2.782  1.00 96.76           C  
ATOM   2437  CG  LEU A 195     -17.056  -2.242  -1.905  1.00 96.76           C  
ATOM   2438  CD1 LEU A 195     -16.713  -0.854  -1.338  1.00 96.76           C  
ATOM   2439  CD2 LEU A 195     -18.383  -2.202  -2.687  1.00 96.76           C  
ATOM   2440  H   LEU A 195     -14.185  -4.014  -4.040  1.00 96.76           H  
ATOM   2441  HA  LEU A 195     -14.121  -2.565  -1.591  1.00 96.76           H  
ATOM   2442  HB3 LEU A 195     -16.334  -3.621  -3.371  1.00 96.76           H  
ATOM   2443  HB2 LEU A 195     -15.617  -2.047  -3.504  1.00 96.76           H  
ATOM   2444  HG  LEU A 195     -17.218  -2.907  -1.057  1.00 96.76           H  
ATOM   2445 HD11 LEU A 195     -17.114  -0.738  -0.332  1.00 96.76           H  
ATOM   2446 HD12 LEU A 195     -15.641  -0.694  -1.286  1.00 96.76           H  
ATOM   2447 HD13 LEU A 195     -17.124  -0.047  -1.946  1.00 96.76           H  
ATOM   2448 HD21 LEU A 195     -18.953  -1.292  -2.495  1.00 96.76           H  
ATOM   2449 HD22 LEU A 195     -18.220  -2.256  -3.763  1.00 96.76           H  
ATOM   2450 HD23 LEU A 195     -19.020  -3.042  -2.409  1.00 96.76           H  
ATOM   2451  N   LEU A 196     -15.335  -5.657  -1.454  1.00 96.85           N  
ATOM   2452  CA  LEU A 196     -15.610  -6.802  -0.584  1.00 96.85           C  
ATOM   2453  C   LEU A 196     -14.347  -7.332   0.127  1.00 96.85           C  
ATOM   2454  O   LEU A 196     -14.455  -7.797   1.261  1.00 96.85           O  
ATOM   2455  CB  LEU A 196     -16.329  -7.899  -1.402  1.00 96.85           C  
ATOM   2456  CG  LEU A 196     -16.957  -9.030  -0.557  1.00 96.85           C  
ATOM   2457  CD1 LEU A 196     -18.087  -8.498   0.350  1.00 96.85           C  
ATOM   2458  CD2 LEU A 196     -17.429 -10.201  -1.444  1.00 96.85           C  
ATOM   2459  H   LEU A 196     -15.415  -5.826  -2.448  1.00 96.85           H  
ATOM   2460  HA  LEU A 196     -16.291  -6.448   0.189  1.00 96.85           H  
ATOM   2461  HB3 LEU A 196     -15.624  -8.318  -2.120  1.00 96.85           H  
ATOM   2462  HB2 LEU A 196     -17.121  -7.446  -2.000  1.00 96.85           H  
ATOM   2463  HG  LEU A 196     -16.185  -9.444   0.090  1.00 96.85           H  
ATOM   2464 HD11 LEU A 196     -18.878  -9.232   0.505  1.00 96.85           H  
ATOM   2465 HD12 LEU A 196     -17.700  -8.231   1.333  1.00 96.85           H  
ATOM   2466 HD13 LEU A 196     -18.551  -7.602  -0.064  1.00 96.85           H  
ATOM   2467 HD21 LEU A 196     -16.935 -11.126  -1.146  1.00 96.85           H  
ATOM   2468 HD22 LEU A 196     -18.503 -10.372  -1.382  1.00 96.85           H  
ATOM   2469 HD23 LEU A 196     -17.198 -10.038  -2.497  1.00 96.85           H  
ATOM   2470  N   ARG A 197     -13.172  -7.202  -0.517  1.00 96.56           N  
ATOM   2471  CA  ARG A 197     -11.862  -7.473   0.080  1.00 96.56           C  
ATOM   2472  C   ARG A 197     -11.522  -6.488   1.218  1.00 96.56           C  
ATOM   2473  O   ARG A 197     -10.890  -6.895   2.191  1.00 96.56           O  
ATOM   2474  CB  ARG A 197     -10.778  -7.494  -1.020  1.00 96.56           C  
ATOM   2475  CG  ARG A 197      -9.423  -8.066  -0.557  1.00 96.56           C  
ATOM   2476  CD  ARG A 197      -8.305  -8.001  -1.614  1.00 96.56           C  
ATOM   2477  NE  ARG A 197      -7.765  -6.642  -1.813  1.00 96.56           N  
ATOM   2478  NH1 ARG A 197      -6.279  -6.588   0.015  1.00 96.56           N  
ATOM   2479  NH2 ARG A 197      -6.442  -4.788  -1.416  1.00 96.56           N1+
ATOM   2480  CZ  ARG A 197      -6.830  -6.020  -1.068  1.00 96.56           C  
ATOM   2481  H   ARG A 197     -13.164  -6.843  -1.462  1.00 96.56           H  
ATOM   2482  HA  ARG A 197     -11.914  -8.472   0.507  1.00 96.56           H  
ATOM   2483  HB3 ARG A 197     -10.634  -6.490  -1.416  1.00 96.56           H  
ATOM   2484  HB2 ARG A 197     -11.129  -8.104  -1.854  1.00 96.56           H  
ATOM   2485  HG3 ARG A 197      -9.524  -9.085  -0.184  1.00 96.56           H  
ATOM   2486  HG2 ARG A 197      -9.098  -7.474   0.299  1.00 96.56           H  
ATOM   2487  HD3 ARG A 197      -8.743  -8.252  -2.581  1.00 96.56           H  
ATOM   2488  HD2 ARG A 197      -7.535  -8.750  -1.438  1.00 96.56           H  
ATOM   2489  HE  ARG A 197      -8.183  -6.117  -2.572  1.00 96.56           H  
ATOM   2490 HH12 ARG A 197      -5.621  -6.085   0.594  1.00 96.56           H  
ATOM   2491 HH11 ARG A 197      -6.573  -7.508   0.308  1.00 96.56           H  
ATOM   2492 HH22 ARG A 197      -5.769  -4.285  -0.854  1.00 96.56           H  
ATOM   2493 HH21 ARG A 197      -6.855  -4.335  -2.218  1.00 96.56           H  
ATOM   2494  N   GLY A 198     -11.990  -5.233   1.086  1.00 95.58           N  
ATOM   2495  CA  GLY A 198     -11.883  -4.175   2.088  1.00 95.58           C  
ATOM   2496  C   GLY A 198     -12.719  -4.496   3.327  1.00 95.58           C  
ATOM   2497  O   GLY A 198     -12.197  -4.413   4.436  1.00 95.58           O  
ATOM   2498  H   GLY A 198     -12.488  -4.994   0.240  1.00 95.58           H  
ATOM   2499  HA3 GLY A 198     -12.258  -3.253   1.649  1.00 95.58           H  
ATOM   2500  HA2 GLY A 198     -10.846  -4.012   2.375  1.00 95.58           H  
ATOM   2501  N   ILE A 199     -13.985  -4.901   3.123  1.00 95.43           N  
ATOM   2502  CA  ILE A 199     -14.935  -5.321   4.160  1.00 95.43           C  
ATOM   2503  C   ILE A 199     -14.451  -6.554   4.954  1.00 95.43           C  
ATOM   2504  O   ILE A 199     -14.637  -6.600   6.170  1.00 95.43           O  
ATOM   2505  CB  ILE A 199     -16.337  -5.628   3.537  1.00 95.43           C  
ATOM   2506  CG1 ILE A 199     -16.984  -4.340   2.976  1.00 95.43           C  
ATOM   2507  CG2 ILE A 199     -17.332  -6.357   4.471  1.00 95.43           C  
ATOM   2508  CD1 ILE A 199     -18.169  -4.584   2.028  1.00 95.43           C  
ATOM   2509  H   ILE A 199     -14.334  -4.936   2.175  1.00 95.43           H  
ATOM   2510  HA  ILE A 199     -15.039  -4.493   4.865  1.00 95.43           H  
ATOM   2511  HB  ILE A 199     -16.169  -6.291   2.687  1.00 95.43           H  
ATOM   2512 HG13 ILE A 199     -16.246  -3.753   2.433  1.00 95.43           H  
ATOM   2513 HG12 ILE A 199     -17.309  -3.709   3.802  1.00 95.43           H  
ATOM   2514 HG21 ILE A 199     -18.315  -6.461   4.012  1.00 95.43           H  
ATOM   2515 HG22 ILE A 199     -17.004  -7.366   4.717  1.00 95.43           H  
ATOM   2516 HG23 ILE A 199     -17.457  -5.821   5.410  1.00 95.43           H  
ATOM   2517 HD11 ILE A 199     -18.200  -3.825   1.246  1.00 95.43           H  
ATOM   2518 HD12 ILE A 199     -18.107  -5.556   1.539  1.00 95.43           H  
ATOM   2519 HD13 ILE A 199     -19.115  -4.542   2.567  1.00 95.43           H  
ATOM   2520  N   GLY A 200     -13.830  -7.515   4.251  1.00 95.18           N  
ATOM   2521  CA  GLY A 200     -13.321  -8.752   4.832  1.00 95.18           C  
ATOM   2522  C   GLY A 200     -11.994  -8.544   5.575  1.00 95.18           C  
ATOM   2523  O   GLY A 200     -11.720  -9.276   6.525  1.00 95.18           O  
ATOM   2524  H   GLY A 200     -13.729  -7.403   3.251  1.00 95.18           H  
ATOM   2525  HA3 GLY A 200     -13.164  -9.461   4.023  1.00 95.18           H  
ATOM   2526  HA2 GLY A 200     -14.062  -9.192   5.501  1.00 95.18           H  
ATOM   2527  N   GLU A 201     -11.179  -7.551   5.175  1.00 94.55           N  
ATOM   2528  CA  GLU A 201      -9.928  -7.206   5.854  1.00 94.55           C  
ATOM   2529  C   GLU A 201     -10.135  -6.439   7.178  1.00 94.55           C  
ATOM   2530  O   GLU A 201      -9.243  -6.453   8.025  1.00 94.55           O  
ATOM   2531  CB  GLU A 201      -8.960  -6.524   4.860  1.00 94.55           C  
ATOM   2532  CG  GLU A 201      -7.619  -6.062   5.488  1.00 94.55           C  
ATOM   2533  CD  GLU A 201      -6.451  -5.794   4.526  1.00 94.55           C  
ATOM   2534  OE1 GLU A 201      -5.510  -5.108   4.982  1.00 94.55           O  
ATOM   2535  OE2 GLU A 201      -6.475  -6.285   3.375  1.00 94.55           O1-
ATOM   2536  H   GLU A 201     -11.430  -6.982   4.378  1.00 94.55           H  
ATOM   2537  HA  GLU A 201      -9.455  -8.144   6.128  1.00 94.55           H  
ATOM   2538  HB3 GLU A 201      -9.453  -5.669   4.395  1.00 94.55           H  
ATOM   2539  HB2 GLU A 201      -8.774  -7.234   4.053  1.00 94.55           H  
ATOM   2540  HG3 GLU A 201      -7.276  -6.823   6.187  1.00 94.55           H  
ATOM   2541  HG2 GLU A 201      -7.794  -5.160   6.079  1.00 94.55           H  
ATOM   2542  N   THR A 202     -11.309  -5.808   7.343  1.00 91.34           N  
ATOM   2543  CA  THR A 202     -11.667  -4.962   8.479  1.00 91.34           C  
ATOM   2544  C   THR A 202     -11.533  -5.577   9.899  1.00 91.34           C  
ATOM   2545  O   THR A 202     -10.911  -4.912  10.726  1.00 91.34           O  
ATOM   2546  CB  THR A 202     -13.093  -4.379   8.320  1.00 91.34           C  
ATOM   2547  CG2 THR A 202     -13.476  -3.343   9.373  1.00 91.34           C  
ATOM   2548  OG1 THR A 202     -13.219  -3.752   7.066  1.00 91.34           O  
ATOM   2549  H   THR A 202     -11.992  -5.842   6.598  1.00 91.34           H  
ATOM   2550  HA  THR A 202     -10.969  -4.123   8.442  1.00 91.34           H  
ATOM   2551  HB  THR A 202     -13.837  -5.171   8.331  1.00 91.34           H  
ATOM   2552 HG21 THR A 202     -14.434  -2.901   9.116  1.00 91.34           H  
ATOM   2553 HG22 THR A 202     -13.576  -3.776  10.368  1.00 91.34           H  
ATOM   2554 HG23 THR A 202     -12.736  -2.543   9.422  1.00 91.34           H  
ATOM   2555  HG1 THR A 202     -12.509  -3.111   6.968  1.00 91.34           H  
ATOM   2556  N   PRO A 203     -12.065  -6.793  10.187  1.00 90.64           N  
ATOM   2557  CA  PRO A 203     -11.941  -7.398  11.533  1.00 90.64           C  
ATOM   2558  C   PRO A 203     -10.556  -7.936  11.916  1.00 90.64           C  
ATOM   2559  O   PRO A 203     -10.317  -8.120  13.108  1.00 90.64           O  
ATOM   2560  CB  PRO A 203     -12.981  -8.531  11.527  1.00 90.64           C  
ATOM   2561  CG  PRO A 203     -13.094  -8.927  10.068  1.00 90.64           C  
ATOM   2562  CD  PRO A 203     -12.975  -7.588   9.356  1.00 90.64           C  
ATOM   2563  HA  PRO A 203     -12.197  -6.672  12.304  1.00 90.64           H  
ATOM   2564  HB3 PRO A 203     -13.941  -8.147  11.873  1.00 90.64           H  
ATOM   2565  HB2 PRO A 203     -12.719  -9.377  12.163  1.00 90.64           H  
ATOM   2566  HG3 PRO A 203     -14.017  -9.461   9.836  1.00 90.64           H  
ATOM   2567  HG2 PRO A 203     -12.252  -9.566   9.797  1.00 90.64           H  
ATOM   2568  HD2 PRO A 203     -12.647  -7.723   8.332  1.00 90.64           H  
ATOM   2569  HD3 PRO A 203     -13.953  -7.107   9.340  1.00 90.64           H  
ATOM   2570  N   ILE A 204      -9.684  -8.185  10.927  1.00 92.79           N  
ATOM   2571  CA  ILE A 204      -8.378  -8.820  11.104  1.00 92.79           C  
ATOM   2572  C   ILE A 204      -7.446  -8.072  12.078  1.00 92.79           C  
ATOM   2573  O   ILE A 204      -6.936  -8.694  13.011  1.00 92.79           O  
ATOM   2574  CB  ILE A 204      -7.660  -9.013   9.738  1.00 92.79           C  
ATOM   2575  CG1 ILE A 204      -8.422 -10.038   8.863  1.00 92.79           C  
ATOM   2576  CG2 ILE A 204      -6.166  -9.386   9.841  1.00 92.79           C  
ATOM   2577  CD1 ILE A 204      -8.006 -10.029   7.387  1.00 92.79           C  
ATOM   2578  H   ILE A 204      -9.947  -7.981   9.973  1.00 92.79           H  
ATOM   2579  HA  ILE A 204      -8.560  -9.808  11.530  1.00 92.79           H  
ATOM   2580  HB  ILE A 204      -7.695  -8.058   9.216  1.00 92.79           H  
ATOM   2581 HG13 ILE A 204      -9.496  -9.852   8.904  1.00 92.79           H  
ATOM   2582 HG12 ILE A 204      -8.283 -11.040   9.267  1.00 92.79           H  
ATOM   2583 HG21 ILE A 204      -5.761  -9.601   8.859  1.00 92.79           H  
ATOM   2584 HG22 ILE A 204      -5.559  -8.574  10.242  1.00 92.79           H  
ATOM   2585 HG23 ILE A 204      -6.018 -10.262  10.472  1.00 92.79           H  
ATOM   2586 HD11 ILE A 204      -8.848 -10.303   6.751  1.00 92.79           H  
ATOM   2587 HD12 ILE A 204      -7.643  -9.051   7.074  1.00 92.79           H  
ATOM   2588 HD13 ILE A 204      -7.209 -10.739   7.188  1.00 92.79           H  
ATOM   2589  N   GLN A 205      -7.235  -6.770  11.828  1.00 88.70           N  
ATOM   2590  CA  GLN A 205      -6.295  -5.948  12.587  1.00 88.70           C  
ATOM   2591  C   GLN A 205      -6.781  -5.493  13.982  1.00 88.70           C  
ATOM   2592  O   GLN A 205      -6.031  -5.707  14.934  1.00 88.70           O  
ATOM   2593  CB  GLN A 205      -5.703  -4.841  11.681  1.00 88.70           C  
ATOM   2594  CG  GLN A 205      -4.874  -3.758  12.408  1.00 88.70           C  
ATOM   2595  CD  GLN A 205      -4.078  -2.854  11.462  1.00 88.70           C  
ATOM   2596  NE2 GLN A 205      -3.222  -2.004  12.033  1.00 88.70           N  
ATOM   2597  OE1 GLN A 205      -4.228  -2.907  10.243  1.00 88.70           O  
ATOM   2598  H   GLN A 205      -7.703  -6.326  11.051  1.00 88.70           H  
ATOM   2599  HA  GLN A 205      -5.455  -6.606  12.802  1.00 88.70           H  
ATOM   2600  HB3 GLN A 205      -6.488  -4.358  11.100  1.00 88.70           H  
ATOM   2601  HB2 GLN A 205      -5.066  -5.336  10.945  1.00 88.70           H  
ATOM   2602  HG3 GLN A 205      -4.168  -4.231  13.093  1.00 88.70           H  
ATOM   2603  HG2 GLN A 205      -5.526  -3.128  13.014  1.00 88.70           H  
ATOM   2604 HE22 GLN A 205      -2.670  -1.382  11.460  1.00 88.70           H  
ATOM   2605 HE21 GLN A 205      -3.113  -1.980  13.036  1.00 88.70           H  
ATOM   2606  N   PRO A 206      -8.003  -4.920  14.115  1.00 85.46           N  
ATOM   2607  CA  PRO A 206      -8.532  -4.482  15.421  1.00 85.46           C  
ATOM   2608  C   PRO A 206      -8.752  -5.623  16.427  1.00 85.46           C  
ATOM   2609  O   PRO A 206      -8.256  -5.530  17.549  1.00 85.46           O  
ATOM   2610  CB  PRO A 206      -9.847  -3.749  15.082  1.00 85.46           C  
ATOM   2611  CG  PRO A 206      -9.715  -3.372  13.618  1.00 85.46           C  
ATOM   2612  CD  PRO A 206      -8.918  -4.534  13.046  1.00 85.46           C  
ATOM   2613  HA  PRO A 206      -7.823  -3.763  15.838  1.00 85.46           H  
ATOM   2614  HB3 PRO A 206     -10.016  -2.876  15.714  1.00 85.46           H  
ATOM   2615  HB2 PRO A 206     -10.713  -4.404  15.199  1.00 85.46           H  
ATOM   2616  HG3 PRO A 206      -9.135  -2.452  13.528  1.00 85.46           H  
ATOM   2617  HG2 PRO A 206     -10.674  -3.218  13.122  1.00 85.46           H  
ATOM   2618  HD2 PRO A 206      -9.571  -5.383  12.849  1.00 85.46           H  
ATOM   2619  HD3 PRO A 206      -8.436  -4.246  12.115  1.00 85.46           H  
ATOM   2620  N   LEU A 207      -9.479  -6.673  16.006  1.00 88.62           N  
ATOM   2621  CA  LEU A 207      -9.877  -7.783  16.873  1.00 88.62           C  
ATOM   2622  C   LEU A 207      -8.745  -8.791  17.120  1.00 88.62           C  
ATOM   2623  O   LEU A 207      -8.731  -9.410  18.183  1.00 88.62           O  
ATOM   2624  CB  LEU A 207     -11.099  -8.519  16.281  1.00 88.62           C  
ATOM   2625  CG  LEU A 207     -12.300  -7.633  15.892  1.00 88.62           C  
ATOM   2626  CD1 LEU A 207     -13.443  -8.508  15.339  1.00 88.62           C  
ATOM   2627  CD2 LEU A 207     -12.770  -6.725  17.044  1.00 88.62           C  
ATOM   2628  H   LEU A 207      -9.834  -6.696  15.060  1.00 88.62           H  
ATOM   2629  HA  LEU A 207     -10.160  -7.373  17.844  1.00 88.62           H  
ATOM   2630  HB3 LEU A 207     -11.441  -9.250  17.009  1.00 88.62           H  
ATOM   2631  HB2 LEU A 207     -10.789  -9.098  15.411  1.00 88.62           H  
ATOM   2632  HG  LEU A 207     -11.988  -6.981  15.075  1.00 88.62           H  
ATOM   2633 HD11 LEU A 207     -13.786  -8.129  14.378  1.00 88.62           H  
ATOM   2634 HD12 LEU A 207     -13.131  -9.542  15.181  1.00 88.62           H  
ATOM   2635 HD13 LEU A 207     -14.304  -8.540  16.005  1.00 88.62           H  
ATOM   2636 HD21 LEU A 207     -13.843  -6.549  17.011  1.00 88.62           H  
ATOM   2637 HD22 LEU A 207     -12.537  -7.149  18.021  1.00 88.62           H  
ATOM   2638 HD23 LEU A 207     -12.292  -5.746  16.985  1.00 88.62           H  
ATOM   2639  N   GLY A 208      -7.838  -8.950  16.140  1.00 90.30           N  
ATOM   2640  CA  GLY A 208      -6.761  -9.934  16.193  1.00 90.30           C  
ATOM   2641  C   GLY A 208      -5.641  -9.482  17.131  1.00 90.30           C  
ATOM   2642  O   GLY A 208      -5.191 -10.276  17.955  1.00 90.30           O  
ATOM   2643  H   GLY A 208      -7.921  -8.406  15.293  1.00 90.30           H  
ATOM   2644  HA3 GLY A 208      -6.360 -10.080  15.193  1.00 90.30           H  
ATOM   2645  HA2 GLY A 208      -7.154 -10.893  16.524  1.00 90.30           H  
ATOM   2646  N   ILE A 209      -5.221  -8.208  17.033  1.00 87.82           N  
ATOM   2647  CA  ILE A 209      -4.208  -7.611  17.909  1.00 87.82           C  
ATOM   2648  C   ILE A 209      -4.718  -7.433  19.353  1.00 87.82           C  
ATOM   2649  O   ILE A 209      -3.932  -7.625  20.279  1.00 87.82           O  
ATOM   2650  CB  ILE A 209      -3.692  -6.251  17.348  1.00 87.82           C  
ATOM   2651  CG1 ILE A 209      -3.002  -6.423  15.972  1.00 87.82           C  
ATOM   2652  CG2 ILE A 209      -2.795  -5.430  18.303  1.00 87.82           C  
ATOM   2653  CD1 ILE A 209      -1.649  -7.153  15.986  1.00 87.82           C  
ATOM   2654  H   ILE A 209      -5.632  -7.594  16.343  1.00 87.82           H  
ATOM   2655  HA  ILE A 209      -3.367  -8.303  17.960  1.00 87.82           H  
ATOM   2656  HB  ILE A 209      -4.572  -5.632  17.165  1.00 87.82           H  
ATOM   2657 HG13 ILE A 209      -2.862  -5.440  15.520  1.00 87.82           H  
ATOM   2658 HG12 ILE A 209      -3.669  -6.955  15.294  1.00 87.82           H  
ATOM   2659 HG21 ILE A 209      -2.397  -4.546  17.804  1.00 87.82           H  
ATOM   2660 HG22 ILE A 209      -3.341  -5.074  19.177  1.00 87.82           H  
ATOM   2661 HG23 ILE A 209      -1.951  -6.020  18.657  1.00 87.82           H  
ATOM   2662 HD11 ILE A 209      -1.266  -7.269  14.972  1.00 87.82           H  
ATOM   2663 HD12 ILE A 209      -0.901  -6.595  16.548  1.00 87.82           H  
ATOM   2664 HD13 ILE A 209      -1.723  -8.151  16.418  1.00 87.82           H  
ATOM   2665  N   ALA A 210      -6.021  -7.137  19.522  1.00 86.04           N  
ATOM   2666  CA  ALA A 210      -6.688  -7.062  20.823  1.00 86.04           C  
ATOM   2667  C   ALA A 210      -6.763  -8.419  21.544  1.00 86.04           C  
ATOM   2668  O   ALA A 210      -6.533  -8.459  22.751  1.00 86.04           O  
ATOM   2669  CB  ALA A 210      -8.091  -6.462  20.652  1.00 86.04           C  
ATOM   2670  H   ALA A 210      -6.606  -6.986  18.712  1.00 86.04           H  
ATOM   2671  HA  ALA A 210      -6.108  -6.384  21.454  1.00 86.04           H  
ATOM   2672  HB1 ALA A 210      -8.612  -6.398  21.608  1.00 86.04           H  
ATOM   2673  HB2 ALA A 210      -8.035  -5.450  20.249  1.00 86.04           H  
ATOM   2674  HB3 ALA A 210      -8.705  -7.059  19.976  1.00 86.04           H  
ATOM   2675  N   TYR A 211      -7.055  -9.503  20.800  1.00 88.66           N  
ATOM   2676  CA  TYR A 211      -7.079 -10.877  21.314  1.00 88.66           C  
ATOM   2677  C   TYR A 211      -5.675 -11.350  21.732  1.00 88.66           C  
ATOM   2678  O   TYR A 211      -5.521 -11.877  22.832  1.00 88.66           O  
ATOM   2679  CB  TYR A 211      -7.727 -11.804  20.262  1.00 88.66           C  
ATOM   2680  CG  TYR A 211      -8.012 -13.236  20.693  1.00 88.66           C  
ATOM   2681  CD1 TYR A 211      -6.983 -14.202  20.705  1.00 88.66           C  
ATOM   2682  CD2 TYR A 211      -9.323 -13.621  21.045  1.00 88.66           C  
ATOM   2683  CE1 TYR A 211      -7.265 -15.541  21.038  1.00 88.66           C  
ATOM   2684  CE2 TYR A 211      -9.607 -14.961  21.372  1.00 88.66           C  
ATOM   2685  OH  TYR A 211      -8.858 -17.230  21.628  1.00 88.66           O  
ATOM   2686  CZ  TYR A 211      -8.581 -15.924  21.355  1.00 88.66           C  
ATOM   2687  H   TYR A 211      -7.238  -9.393  19.812  1.00 88.66           H  
ATOM   2688  HA  TYR A 211      -7.710 -10.890  22.205  1.00 88.66           H  
ATOM   2689  HB3 TYR A 211      -7.113 -11.830  19.361  1.00 88.66           H  
ATOM   2690  HB2 TYR A 211      -8.677 -11.370  19.949  1.00 88.66           H  
ATOM   2691  HD1 TYR A 211      -5.974 -13.926  20.441  1.00 88.66           H  
ATOM   2692  HD2 TYR A 211     -10.121 -12.894  21.053  1.00 88.66           H  
ATOM   2693  HE1 TYR A 211      -6.475 -16.277  21.023  1.00 88.66           H  
ATOM   2694  HE2 TYR A 211     -10.618 -15.252  21.615  1.00 88.66           H  
ATOM   2695  HH  TYR A 211      -9.799 -17.424  21.688  1.00 88.66           H  
ATOM   2696  N   LEU A 212      -4.676 -11.109  20.863  1.00 87.25           N  
ATOM   2697  CA  LEU A 212      -3.263 -11.418  21.093  1.00 87.25           C  
ATOM   2698  C   LEU A 212      -2.684 -10.699  22.328  1.00 87.25           C  
ATOM   2699  O   LEU A 212      -1.925 -11.316  23.071  1.00 87.25           O  
ATOM   2700  CB  LEU A 212      -2.474 -11.099  19.800  1.00 87.25           C  
ATOM   2701  CG  LEU A 212      -0.973 -11.473  19.795  1.00 87.25           C  
ATOM   2702  CD1 LEU A 212      -0.740 -12.981  20.033  1.00 87.25           C  
ATOM   2703  CD2 LEU A 212      -0.300 -10.979  18.497  1.00 87.25           C  
ATOM   2704  H   LEU A 212      -4.889 -10.665  19.979  1.00 87.25           H  
ATOM   2705  HA  LEU A 212      -3.207 -12.492  21.283  1.00 87.25           H  
ATOM   2706  HB3 LEU A 212      -2.571 -10.032  19.593  1.00 87.25           H  
ATOM   2707  HB2 LEU A 212      -2.952 -11.605  18.962  1.00 87.25           H  
ATOM   2708  HG  LEU A 212      -0.486 -10.935  20.610  1.00 87.25           H  
ATOM   2709 HD11 LEU A 212       0.023 -13.401  19.378  1.00 87.25           H  
ATOM   2710 HD12 LEU A 212      -0.411 -13.160  21.057  1.00 87.25           H  
ATOM   2711 HD13 LEU A 212      -1.647 -13.565  19.876  1.00 87.25           H  
ATOM   2712 HD21 LEU A 212       0.560 -10.353  18.727  1.00 87.25           H  
ATOM   2713 HD22 LEU A 212       0.054 -11.795  17.866  1.00 87.25           H  
ATOM   2714 HD23 LEU A 212      -0.974 -10.379  17.885  1.00 87.25           H  
ATOM   2715  N   ASP A 213      -3.086  -9.432  22.537  1.00 82.95           N  
ATOM   2716  CA  ASP A 213      -2.698  -8.581  23.663  1.00 82.95           C  
ATOM   2717  C   ASP A 213      -3.262  -9.091  25.007  1.00 82.95           C  
ATOM   2718  O   ASP A 213      -2.498  -9.219  25.963  1.00 82.95           O  
ATOM   2719  CB  ASP A 213      -3.094  -7.106  23.382  1.00 82.95           C  
ATOM   2720  CG  ASP A 213      -2.689  -6.046  24.422  1.00 82.95           C  
ATOM   2721  OD1 ASP A 213      -1.642  -6.215  25.085  1.00 82.95           O  
ATOM   2722  OD2 ASP A 213      -3.364  -4.993  24.439  1.00 82.95           O1-
ATOM   2723  H   ASP A 213      -3.704  -9.000  21.864  1.00 82.95           H  
ATOM   2724  HA  ASP A 213      -1.609  -8.630  23.727  1.00 82.95           H  
ATOM   2725  HB3 ASP A 213      -4.171  -7.052  23.210  1.00 82.95           H  
ATOM   2726  HB2 ASP A 213      -2.644  -6.803  22.436  1.00 82.95           H  
ATOM   2727  N   ASP A 214      -4.579  -9.369  25.055  1.00 84.10           N  
ATOM   2728  CA  ASP A 214      -5.296  -9.772  26.274  1.00 84.10           C  
ATOM   2729  C   ASP A 214      -4.889 -11.146  26.836  1.00 84.10           C  
ATOM   2730  O   ASP A 214      -4.894 -11.292  28.060  1.00 84.10           O  
ATOM   2731  CB  ASP A 214      -6.841  -9.706  26.136  1.00 84.10           C  
ATOM   2732  CG  ASP A 214      -7.461  -8.320  25.869  1.00 84.10           C  
ATOM   2733  OD1 ASP A 214      -6.772  -7.293  26.068  1.00 84.10           O  
ATOM   2734  OD2 ASP A 214      -8.678  -8.308  25.579  1.00 84.10           O1-
ATOM   2735  H   ASP A 214      -5.148  -9.225  24.231  1.00 84.10           H  
ATOM   2736  HA  ASP A 214      -5.008  -9.053  27.043  1.00 84.10           H  
ATOM   2737  HB3 ASP A 214      -7.309 -10.096  27.042  1.00 84.10           H  
ATOM   2738  HB2 ASP A 214      -7.149 -10.365  25.322  1.00 84.10           H  
ATOM   2739  N   PHE A 215      -4.562 -12.115  25.961  1.00 86.07           N  
ATOM   2740  CA  PHE A 215      -4.254 -13.492  26.368  1.00 86.07           C  
ATOM   2741  C   PHE A 215      -2.755 -13.806  26.478  1.00 86.07           C  
ATOM   2742  O   PHE A 215      -2.418 -14.783  27.149  1.00 86.07           O  
ATOM   2743  CB  PHE A 215      -4.996 -14.495  25.463  1.00 86.07           C  
ATOM   2744  CG  PHE A 215      -6.508 -14.419  25.608  1.00 86.07           C  
ATOM   2745  CD1 PHE A 215      -7.114 -14.690  26.854  1.00 86.07           C  
ATOM   2746  CD2 PHE A 215      -7.314 -13.986  24.535  1.00 86.07           C  
ATOM   2747  CE1 PHE A 215      -8.478 -14.495  27.018  1.00 86.07           C  
ATOM   2748  CE2 PHE A 215      -8.675 -13.795  24.721  1.00 86.07           C  
ATOM   2749  CZ  PHE A 215      -9.250 -14.033  25.961  1.00 86.07           C  
ATOM   2750  H   PHE A 215      -4.589 -11.927  24.968  1.00 86.07           H  
ATOM   2751  HA  PHE A 215      -4.628 -13.654  27.380  1.00 86.07           H  
ATOM   2752  HB3 PHE A 215      -4.685 -15.509  25.714  1.00 86.07           H  
ATOM   2753  HB2 PHE A 215      -4.723 -14.339  24.418  1.00 86.07           H  
ATOM   2754  HD1 PHE A 215      -6.520 -15.028  27.690  1.00 86.07           H  
ATOM   2755  HD2 PHE A 215      -6.878 -13.792  23.569  1.00 86.07           H  
ATOM   2756  HE1 PHE A 215      -8.936 -14.692  27.976  1.00 86.07           H  
ATOM   2757  HE2 PHE A 215      -9.287 -13.447  23.903  1.00 86.07           H  
ATOM   2758  HZ  PHE A 215     -10.309 -13.870  26.099  1.00 86.07           H  
ATOM   2759  N   ALA A 216      -1.883 -12.973  25.884  1.00 84.03           N  
ATOM   2760  CA  ALA A 216      -0.442 -13.019  26.133  1.00 84.03           C  
ATOM   2761  C   ALA A 216      -0.092 -12.267  27.423  1.00 84.03           C  
ATOM   2762  O   ALA A 216      -0.753 -11.282  27.762  1.00 84.03           O  
ATOM   2763  CB  ALA A 216       0.308 -12.402  24.943  1.00 84.03           C  
ATOM   2764  H   ALA A 216      -2.221 -12.182  25.353  1.00 84.03           H  
ATOM   2765  HA  ALA A 216      -0.122 -14.056  26.238  1.00 84.03           H  
ATOM   2766  HB1 ALA A 216       1.389 -12.464  25.079  1.00 84.03           H  
ATOM   2767  HB2 ALA A 216       0.066 -12.922  24.016  1.00 84.03           H  
ATOM   2768  HB3 ALA A 216       0.055 -11.349  24.813  1.00 84.03           H  
ATOM   2769  N   SER A 217       0.983 -12.719  28.090  1.00 80.33           N  
ATOM   2770  CA  SER A 217       1.648 -11.978  29.164  1.00 80.33           C  
ATOM   2771  C   SER A 217       2.291 -10.693  28.608  1.00 80.33           C  
ATOM   2772  O   SER A 217       2.732 -10.692  27.460  1.00 80.33           O  
ATOM   2773  CB  SER A 217       2.656 -12.914  29.865  1.00 80.33           C  
ATOM   2774  OG  SER A 217       3.767 -13.236  29.051  1.00 80.33           O  
ATOM   2775  H   SER A 217       1.473 -13.535  27.753  1.00 80.33           H  
ATOM   2776  HA  SER A 217       0.885 -11.698  29.893  1.00 80.33           H  
ATOM   2777  HB3 SER A 217       2.166 -13.836  30.181  1.00 80.33           H  
ATOM   2778  HB2 SER A 217       3.030 -12.437  30.772  1.00 80.33           H  
ATOM   2779  HG  SER A 217       4.369 -12.487  29.044  1.00 80.33           H  
ATOM   2780  N   GLU A 218       2.304  -9.624  29.421  1.00 72.38           N  
ATOM   2781  CA  GLU A 218       2.664  -8.256  29.020  1.00 72.38           C  
ATOM   2782  C   GLU A 218       4.059  -8.091  28.380  1.00 72.38           C  
ATOM   2783  O   GLU A 218       4.209  -7.246  27.497  1.00 72.38           O  
ATOM   2784  CB  GLU A 218       2.474  -7.305  30.221  1.00 72.38           C  
ATOM   2785  CG  GLU A 218       1.017  -7.276  30.751  1.00 72.38           C  
ATOM   2786  CD  GLU A 218       0.743  -6.312  31.920  1.00 72.38           C  
ATOM   2787  OE1 GLU A 218      -0.450  -6.212  32.282  1.00 72.38           O  
ATOM   2788  OE2 GLU A 218       1.699  -5.693  32.440  1.00 72.38           O1-
ATOM   2789  H   GLU A 218       1.932  -9.711  30.355  1.00 72.38           H  
ATOM   2790  HA  GLU A 218       1.943  -7.965  28.253  1.00 72.38           H  
ATOM   2791  HB3 GLU A 218       2.780  -6.296  29.937  1.00 72.38           H  
ATOM   2792  HB2 GLU A 218       3.147  -7.609  31.026  1.00 72.38           H  
ATOM   2793  HG3 GLU A 218       0.720  -8.273  31.079  1.00 72.38           H  
ATOM   2794  HG2 GLU A 218       0.347  -7.013  29.931  1.00 72.38           H  
ATOM   2795  N   ASP A 219       5.025  -8.929  28.792  1.00 72.70           N  
ATOM   2796  CA  ASP A 219       6.387  -8.991  28.246  1.00 72.70           C  
ATOM   2797  C   ASP A 219       6.436  -9.573  26.819  1.00 72.70           C  
ATOM   2798  O   ASP A 219       7.196  -9.070  25.992  1.00 72.70           O  
ATOM   2799  CB  ASP A 219       7.359  -9.790  29.156  1.00 72.70           C  
ATOM   2800  CG  ASP A 219       7.411  -9.380  30.641  1.00 72.70           C  
ATOM   2801  OD1 ASP A 219       7.130  -8.201  30.953  1.00 72.70           O  
ATOM   2802  OD2 ASP A 219       7.857 -10.234  31.438  1.00 72.70           O1-
ATOM   2803  H   ASP A 219       4.823  -9.575  29.540  1.00 72.70           H  
ATOM   2804  HA  ASP A 219       6.758  -7.965  28.183  1.00 72.70           H  
ATOM   2805  HB3 ASP A 219       8.375  -9.699  28.767  1.00 72.70           H  
ATOM   2806  HB2 ASP A 219       7.099 -10.850  29.114  1.00 72.70           H  
ATOM   2807  N   ASN A 220       5.630 -10.619  26.562  1.00 78.71           N  
ATOM   2808  CA  ASN A 220       5.574 -11.344  25.288  1.00 78.71           C  
ATOM   2809  C   ASN A 220       4.568 -10.741  24.295  1.00 78.71           C  
ATOM   2810  O   ASN A 220       4.701 -11.016  23.104  1.00 78.71           O  
ATOM   2811  CB  ASN A 220       5.216 -12.825  25.555  1.00 78.71           C  
ATOM   2812  CG  ASN A 220       6.310 -13.612  26.283  1.00 78.71           C  
ATOM   2813  ND2 ASN A 220       5.913 -14.530  27.166  1.00 78.71           N  
ATOM   2814  OD1 ASN A 220       7.498 -13.420  26.037  1.00 78.71           O  
ATOM   2815  H   ASN A 220       5.003 -10.944  27.283  1.00 78.71           H  
ATOM   2816  HA  ASN A 220       6.564 -11.299  24.830  1.00 78.71           H  
ATOM   2817  HB3 ASN A 220       5.065 -13.337  24.605  1.00 78.71           H  
ATOM   2818  HB2 ASN A 220       4.270 -12.897  26.095  1.00 78.71           H  
ATOM   2819 HD22 ASN A 220       6.598 -15.081  27.661  1.00 78.71           H  
ATOM   2820 HD21 ASN A 220       4.931 -14.659  27.368  1.00 78.71           H  
ATOM   2821  N   ALA A 221       3.597  -9.944  24.775  1.00 78.14           N  
ATOM   2822  CA  ALA A 221       2.547  -9.312  23.972  1.00 78.14           C  
ATOM   2823  C   ALA A 221       3.098  -8.376  22.884  1.00 78.14           C  
ATOM   2824  O   ALA A 221       2.681  -8.492  21.733  1.00 78.14           O  
ATOM   2825  CB  ALA A 221       1.572  -8.569  24.899  1.00 78.14           C  
ATOM   2826  H   ALA A 221       3.540  -9.789  25.773  1.00 78.14           H  
ATOM   2827  HA  ALA A 221       1.994 -10.110  23.473  1.00 78.14           H  
ATOM   2828  HB1 ALA A 221       0.773  -8.089  24.333  1.00 78.14           H  
ATOM   2829  HB2 ALA A 221       1.101  -9.253  25.605  1.00 78.14           H  
ATOM   2830  HB3 ALA A 221       2.079  -7.796  25.480  1.00 78.14           H  
ATOM   2831  N   ALA A 222       4.069  -7.523  23.257  1.00 78.08           N  
ATOM   2832  CA  ALA A 222       4.785  -6.624  22.348  1.00 78.08           C  
ATOM   2833  C   ALA A 222       5.661  -7.361  21.319  1.00 78.08           C  
ATOM   2834  O   ALA A 222       5.748  -6.907  20.178  1.00 78.08           O  
ATOM   2835  CB  ALA A 222       5.631  -5.646  23.178  1.00 78.08           C  
ATOM   2836  H   ALA A 222       4.360  -7.501  24.224  1.00 78.08           H  
ATOM   2837  HA  ALA A 222       4.040  -6.046  21.797  1.00 78.08           H  
ATOM   2838  HB1 ALA A 222       6.167  -4.944  22.537  1.00 78.08           H  
ATOM   2839  HB2 ALA A 222       5.004  -5.059  23.849  1.00 78.08           H  
ATOM   2840  HB3 ALA A 222       6.368  -6.171  23.787  1.00 78.08           H  
ATOM   2841  N   PHE A 223       6.267  -8.490  21.730  1.00 83.36           N  
ATOM   2842  CA  PHE A 223       7.079  -9.356  20.874  1.00 83.36           C  
ATOM   2843  C   PHE A 223       6.257 -10.114  19.814  1.00 83.36           C  
ATOM   2844  O   PHE A 223       6.677 -10.156  18.659  1.00 83.36           O  
ATOM   2845  CB  PHE A 223       7.972 -10.268  21.746  1.00 83.36           C  
ATOM   2846  CG  PHE A 223       8.751 -11.345  21.007  1.00 83.36           C  
ATOM   2847  CD1 PHE A 223       8.276 -12.673  20.973  1.00 83.36           C  
ATOM   2848  CD2 PHE A 223       9.871 -10.997  20.224  1.00 83.36           C  
ATOM   2849  CE1 PHE A 223       8.937 -13.629  20.213  1.00 83.36           C  
ATOM   2850  CE2 PHE A 223      10.520 -11.967  19.471  1.00 83.36           C  
ATOM   2851  CZ  PHE A 223      10.057 -13.278  19.470  1.00 83.36           C  
ATOM   2852  H   PHE A 223       6.134  -8.802  22.681  1.00 83.36           H  
ATOM   2853  HA  PHE A 223       7.757  -8.706  20.317  1.00 83.36           H  
ATOM   2854  HB3 PHE A 223       7.377 -10.741  22.529  1.00 83.36           H  
ATOM   2855  HB2 PHE A 223       8.699  -9.643  22.267  1.00 83.36           H  
ATOM   2856  HD1 PHE A 223       7.398 -12.949  21.538  1.00 83.36           H  
ATOM   2857  HD2 PHE A 223      10.223  -9.975  20.203  1.00 83.36           H  
ATOM   2858  HE1 PHE A 223       8.575 -14.647  20.194  1.00 83.36           H  
ATOM   2859  HE2 PHE A 223      11.381 -11.700  18.877  1.00 83.36           H  
ATOM   2860  HZ  PHE A 223      10.564 -14.026  18.877  1.00 83.36           H  
ATOM   2861  N   TYR A 224       5.096 -10.663  20.213  1.00 85.83           N  
ATOM   2862  CA  TYR A 224       4.155 -11.362  19.330  1.00 85.83           C  
ATOM   2863  C   TYR A 224       3.485 -10.428  18.310  1.00 85.83           C  
ATOM   2864  O   TYR A 224       3.304 -10.838  17.165  1.00 85.83           O  
ATOM   2865  CB  TYR A 224       3.085 -12.100  20.165  1.00 85.83           C  
ATOM   2866  CG  TYR A 224       3.546 -13.228  21.081  1.00 85.83           C  
ATOM   2867  CD1 TYR A 224       4.786 -13.884  20.904  1.00 85.83           C  
ATOM   2868  CD2 TYR A 224       2.693 -13.645  22.124  1.00 85.83           C  
ATOM   2869  CE1 TYR A 224       5.164 -14.939  21.756  1.00 85.83           C  
ATOM   2870  CE2 TYR A 224       3.071 -14.699  22.977  1.00 85.83           C  
ATOM   2871  OH  TYR A 224       4.671 -16.369  23.623  1.00 85.83           O  
ATOM   2872  CZ  TYR A 224       4.305 -15.350  22.792  1.00 85.83           C  
ATOM   2873  H   TYR A 224       4.829 -10.603  21.187  1.00 85.83           H  
ATOM   2874  HA  TYR A 224       4.716 -12.093  18.747  1.00 85.83           H  
ATOM   2875  HB3 TYR A 224       2.345 -12.538  19.494  1.00 85.83           H  
ATOM   2876  HB2 TYR A 224       2.541 -11.373  20.771  1.00 85.83           H  
ATOM   2877  HD1 TYR A 224       5.463 -13.598  20.115  1.00 85.83           H  
ATOM   2878  HD2 TYR A 224       1.743 -13.153  22.274  1.00 85.83           H  
ATOM   2879  HE1 TYR A 224       6.115 -15.430  21.609  1.00 85.83           H  
ATOM   2880  HE2 TYR A 224       2.417 -15.005  23.779  1.00 85.83           H  
ATOM   2881  HH  TYR A 224       5.547 -16.711  23.433  1.00 85.83           H  
ATOM   2882  N   ILE A 225       3.173  -9.186  18.722  1.00 80.48           N  
ATOM   2883  CA  ILE A 225       2.680  -8.127  17.839  1.00 80.48           C  
ATOM   2884  C   ILE A 225       3.743  -7.697  16.805  1.00 80.48           C  
ATOM   2885  O   ILE A 225       3.393  -7.495  15.644  1.00 80.48           O  
ATOM   2886  CB  ILE A 225       2.166  -6.898  18.654  1.00 80.48           C  
ATOM   2887  CG1 ILE A 225       0.851  -7.261  19.386  1.00 80.48           C  
ATOM   2888  CG2 ILE A 225       1.976  -5.593  17.845  1.00 80.48           C  
ATOM   2889  CD1 ILE A 225       0.474  -6.300  20.524  1.00 80.48           C  
ATOM   2890  H   ILE A 225       3.326  -8.926  19.687  1.00 80.48           H  
ATOM   2891  HA  ILE A 225       1.835  -8.534  17.278  1.00 80.48           H  
ATOM   2892  HB  ILE A 225       2.915  -6.687  19.420  1.00 80.48           H  
ATOM   2893 HG13 ILE A 225       0.916  -8.263  19.809  1.00 80.48           H  
ATOM   2894 HG12 ILE A 225       0.035  -7.311  18.666  1.00 80.48           H  
ATOM   2895 HG21 ILE A 225       1.556  -4.798  18.461  1.00 80.48           H  
ATOM   2896 HG22 ILE A 225       2.918  -5.206  17.456  1.00 80.48           H  
ATOM   2897 HG23 ILE A 225       1.302  -5.745  17.001  1.00 80.48           H  
ATOM   2898 HD11 ILE A 225      -0.185  -6.792  21.240  1.00 80.48           H  
ATOM   2899 HD12 ILE A 225       1.354  -5.959  21.071  1.00 80.48           H  
ATOM   2900 HD13 ILE A 225      -0.049  -5.422  20.148  1.00 80.48           H  
ATOM   2901  N   GLY A 226       5.020  -7.641  17.225  1.00 80.49           N  
ATOM   2902  CA  GLY A 226       6.162  -7.348  16.360  1.00 80.49           C  
ATOM   2903  C   GLY A 226       6.412  -8.465  15.332  1.00 80.49           C  
ATOM   2904  O   GLY A 226       6.793  -8.159  14.204  1.00 80.49           O  
ATOM   2905  H   GLY A 226       5.224  -7.819  18.200  1.00 80.49           H  
ATOM   2906  HA3 GLY A 226       7.051  -7.234  16.981  1.00 80.49           H  
ATOM   2907  HA2 GLY A 226       6.004  -6.397  15.849  1.00 80.49           H  
ATOM   2908  N   CYS A 227       6.163  -9.738  15.698  1.00 87.13           N  
ATOM   2909  CA  CYS A 227       6.280 -10.908  14.820  1.00 87.13           C  
ATOM   2910  C   CYS A 227       5.209 -10.911  13.714  1.00 87.13           C  
ATOM   2911  O   CYS A 227       5.550 -11.161  12.559  1.00 87.13           O  
ATOM   2912  CB  CYS A 227       6.223 -12.238  15.598  1.00 87.13           C  
ATOM   2913  SG  CYS A 227       7.708 -12.442  16.620  1.00 87.13           S  
ATOM   2914  H   CYS A 227       5.869  -9.924  16.647  1.00 87.13           H  
ATOM   2915  HA  CYS A 227       7.251 -10.852  14.323  1.00 87.13           H  
ATOM   2916  HB3 CYS A 227       6.173 -13.086  14.913  1.00 87.13           H  
ATOM   2917  HB2 CYS A 227       5.339 -12.291  16.233  1.00 87.13           H  
ATOM   2918  HG  CYS A 227       7.422 -11.461  17.485  1.00 87.13           H  
ATOM   2919  N   VAL A 228       3.953 -10.598  14.080  1.00 90.55           N  
ATOM   2920  CA  VAL A 228       2.815 -10.463  13.164  1.00 90.55           C  
ATOM   2921  C   VAL A 228       3.019  -9.336  12.129  1.00 90.55           C  
ATOM   2922  O   VAL A 228       2.724  -9.548  10.953  1.00 90.55           O  
ATOM   2923  CB  VAL A 228       1.488 -10.232  13.954  1.00 90.55           C  
ATOM   2924  CG1 VAL A 228       0.291  -9.713  13.132  1.00 90.55           C  
ATOM   2925  CG2 VAL A 228       1.059 -11.514  14.687  1.00 90.55           C  
ATOM   2926  H   VAL A 228       3.756 -10.414  15.055  1.00 90.55           H  
ATOM   2927  HA  VAL A 228       2.728 -11.400  12.610  1.00 90.55           H  
ATOM   2928  HB  VAL A 228       1.688  -9.483  14.723  1.00 90.55           H  
ATOM   2929 HG11 VAL A 228      -0.613  -9.667  13.740  1.00 90.55           H  
ATOM   2930 HG12 VAL A 228       0.456  -8.704  12.752  1.00 90.55           H  
ATOM   2931 HG13 VAL A 228       0.085 -10.370  12.287  1.00 90.55           H  
ATOM   2932 HG21 VAL A 228       0.222 -11.324  15.357  1.00 90.55           H  
ATOM   2933 HG22 VAL A 228       0.750 -12.289  13.984  1.00 90.55           H  
ATOM   2934 HG23 VAL A 228       1.870 -11.917  15.289  1.00 90.55           H  
ATOM   2935  N   GLN A 229       3.557  -8.189  12.582  1.00 85.93           N  
ATOM   2936  CA  GLN A 229       3.863  -7.023  11.751  1.00 85.93           C  
ATOM   2937  C   GLN A 229       5.082  -7.204  10.826  1.00 85.93           C  
ATOM   2938  O   GLN A 229       5.092  -6.604   9.753  1.00 85.93           O  
ATOM   2939  CB  GLN A 229       4.027  -5.777  12.652  1.00 85.93           C  
ATOM   2940  CG  GLN A 229       2.722  -5.275  13.315  1.00 85.93           C  
ATOM   2941  CD  GLN A 229       1.642  -4.729  12.371  1.00 85.93           C  
ATOM   2942  NE2 GLN A 229       2.004  -4.313  11.155  1.00 85.93           N  
ATOM   2943  OE1 GLN A 229       0.476  -4.669  12.752  1.00 85.93           O  
ATOM   2944  H   GLN A 229       3.762  -8.096  13.568  1.00 85.93           H  
ATOM   2945  HA  GLN A 229       3.008  -6.867  11.093  1.00 85.93           H  
ATOM   2946  HB3 GLN A 229       4.478  -4.958  12.089  1.00 85.93           H  
ATOM   2947  HB2 GLN A 229       4.746  -6.006  13.440  1.00 85.93           H  
ATOM   2948  HG3 GLN A 229       2.964  -4.486  14.028  1.00 85.93           H  
ATOM   2949  HG2 GLN A 229       2.266  -6.077  13.895  1.00 85.93           H  
ATOM   2950 HE22 GLN A 229       1.310  -3.941  10.523  1.00 85.93           H  
ATOM   2951 HE21 GLN A 229       2.969  -4.360  10.862  1.00 85.93           H  
ATOM   2952  N   THR A 230       6.064  -8.032  11.224  1.00 85.50           N  
ATOM   2953  CA  THR A 230       7.232  -8.371  10.400  1.00 85.50           C  
ATOM   2954  C   THR A 230       6.857  -9.307   9.232  1.00 85.50           C  
ATOM   2955  O   THR A 230       7.348  -9.107   8.122  1.00 85.50           O  
ATOM   2956  CB  THR A 230       8.351  -9.049  11.239  1.00 85.50           C  
ATOM   2957  CG2 THR A 230       9.575  -9.557  10.452  1.00 85.50           C  
ATOM   2958  OG1 THR A 230       8.827  -8.122  12.194  1.00 85.50           O  
ATOM   2959  H   THR A 230       6.002  -8.485  12.125  1.00 85.50           H  
ATOM   2960  HA  THR A 230       7.632  -7.448   9.975  1.00 85.50           H  
ATOM   2961  HB  THR A 230       7.928  -9.887  11.795  1.00 85.50           H  
ATOM   2962 HG21 THR A 230      10.357  -9.903  11.128  1.00 85.50           H  
ATOM   2963 HG22 THR A 230       9.326 -10.399   9.804  1.00 85.50           H  
ATOM   2964 HG23 THR A 230      10.000  -8.768   9.830  1.00 85.50           H  
ATOM   2965  HG1 THR A 230       8.129  -7.958  12.836  1.00 85.50           H  
ATOM   2966  N   VAL A 231       5.960 -10.273   9.493  1.00 89.43           N  
ATOM   2967  CA  VAL A 231       5.394 -11.178   8.489  1.00 89.43           C  
ATOM   2968  C   VAL A 231       4.410 -10.464   7.528  1.00 89.43           C  
ATOM   2969  O   VAL A 231       4.273 -10.890   6.381  1.00 89.43           O  
ATOM   2970  CB  VAL A 231       4.712 -12.395   9.182  1.00 89.43           C  
ATOM   2971  CG1 VAL A 231       3.861 -13.280   8.255  1.00 89.43           C  
ATOM   2972  CG2 VAL A 231       5.758 -13.279   9.888  1.00 89.43           C  
ATOM   2973  H   VAL A 231       5.607 -10.382  10.434  1.00 89.43           H  
ATOM   2974  HA  VAL A 231       6.216 -11.554   7.879  1.00 89.43           H  
ATOM   2975  HB  VAL A 231       4.045 -12.012   9.957  1.00 89.43           H  
ATOM   2976 HG11 VAL A 231       3.518 -14.181   8.763  1.00 89.43           H  
ATOM   2977 HG12 VAL A 231       2.973 -12.748   7.920  1.00 89.43           H  
ATOM   2978 HG13 VAL A 231       4.425 -13.595   7.377  1.00 89.43           H  
ATOM   2979 HG21 VAL A 231       5.281 -14.089  10.440  1.00 89.43           H  
ATOM   2980 HG22 VAL A 231       6.443 -13.727   9.168  1.00 89.43           H  
ATOM   2981 HG23 VAL A 231       6.358 -12.713  10.599  1.00 89.43           H  
ATOM   2982  N   ALA A 232       3.797  -9.358   7.987  1.00 89.54           N  
ATOM   2983  CA  ALA A 232       2.963  -8.467   7.179  1.00 89.54           C  
ATOM   2984  C   ALA A 232       3.755  -7.709   6.104  1.00 89.54           C  
ATOM   2985  O   ALA A 232       3.216  -7.479   5.026  1.00 89.54           O  
ATOM   2986  CB  ALA A 232       2.267  -7.460   8.101  1.00 89.54           C  
ATOM   2987  H   ALA A 232       3.944  -9.077   8.947  1.00 89.54           H  
ATOM   2988  HA  ALA A 232       2.202  -9.079   6.691  1.00 89.54           H  
ATOM   2989  HB1 ALA A 232       1.351  -7.083   7.643  1.00 89.54           H  
ATOM   2990  HB2 ALA A 232       2.011  -7.922   9.050  1.00 89.54           H  
ATOM   2991  HB3 ALA A 232       2.895  -6.598   8.329  1.00 89.54           H  
ATOM   2992  N   ILE A 233       5.013  -7.350   6.414  1.00 86.16           N  
ATOM   2993  CA  ILE A 233       5.951  -6.671   5.515  1.00 86.16           C  
ATOM   2994  C   ILE A 233       6.534  -7.619   4.439  1.00 86.16           C  
ATOM   2995  O   ILE A 233       6.938  -7.147   3.375  1.00 86.16           O  
ATOM   2996  CB  ILE A 233       7.091  -5.994   6.339  1.00 86.16           C  
ATOM   2997  CG1 ILE A 233       6.532  -4.830   7.193  1.00 86.16           C  
ATOM   2998  CG2 ILE A 233       8.303  -5.494   5.527  1.00 86.16           C  
ATOM   2999  CD1 ILE A 233       7.455  -4.397   8.344  1.00 86.16           C  
ATOM   3000  H   ILE A 233       5.372  -7.572   7.332  1.00 86.16           H  
ATOM   3001  HA  ILE A 233       5.404  -5.888   4.985  1.00 86.16           H  
ATOM   3002  HB  ILE A 233       7.472  -6.745   7.032  1.00 86.16           H  
ATOM   3003 HG13 ILE A 233       5.566  -5.095   7.620  1.00 86.16           H  
ATOM   3004 HG12 ILE A 233       6.334  -3.972   6.549  1.00 86.16           H  
ATOM   3005 HG21 ILE A 233       9.006  -4.965   6.169  1.00 86.16           H  
ATOM   3006 HG22 ILE A 233       8.860  -6.310   5.068  1.00 86.16           H  
ATOM   3007 HG23 ILE A 233       7.997  -4.805   4.739  1.00 86.16           H  
ATOM   3008 HD11 ILE A 233       6.873  -4.032   9.191  1.00 86.16           H  
ATOM   3009 HD12 ILE A 233       8.071  -5.221   8.705  1.00 86.16           H  
ATOM   3010 HD13 ILE A 233       8.123  -3.592   8.033  1.00 86.16           H  
ATOM   3011  N   ILE A 234       6.516  -8.937   4.709  1.00 90.37           N  
ATOM   3012  CA  ILE A 234       6.898  -9.989   3.765  1.00 90.37           C  
ATOM   3013  C   ILE A 234       5.800 -10.268   2.710  1.00 90.37           C  
ATOM   3014  O   ILE A 234       6.136 -10.712   1.615  1.00 90.37           O  
ATOM   3015  CB  ILE A 234       7.281 -11.305   4.517  1.00 90.37           C  
ATOM   3016  CG1 ILE A 234       8.538 -11.086   5.393  1.00 90.37           C  
ATOM   3017  CG2 ILE A 234       7.489 -12.547   3.619  1.00 90.37           C  
ATOM   3018  CD1 ILE A 234       8.767 -12.176   6.453  1.00 90.37           C  
ATOM   3019  H   ILE A 234       6.173  -9.250   5.606  1.00 90.37           H  
ATOM   3020  HA  ILE A 234       7.781  -9.648   3.223  1.00 90.37           H  
ATOM   3021  HB  ILE A 234       6.459 -11.543   5.191  1.00 90.37           H  
ATOM   3022 HG13 ILE A 234       8.484 -10.128   5.909  1.00 90.37           H  
ATOM   3023 HG12 ILE A 234       9.417 -11.015   4.750  1.00 90.37           H  
ATOM   3024 HG21 ILE A 234       7.834 -13.407   4.193  1.00 90.37           H  
ATOM   3025 HG22 ILE A 234       6.567 -12.864   3.132  1.00 90.37           H  
ATOM   3026 HG23 ILE A 234       8.231 -12.352   2.845  1.00 90.37           H  
ATOM   3027 HD11 ILE A 234       9.043 -11.734   7.411  1.00 90.37           H  
ATOM   3028 HD12 ILE A 234       7.878 -12.784   6.619  1.00 90.37           H  
ATOM   3029 HD13 ILE A 234       9.574 -12.847   6.154  1.00 90.37           H  
ATOM   3030  N   GLY A 235       4.524  -9.977   3.027  1.00 94.08           N  
ATOM   3031  CA  GLY A 235       3.372 -10.196   2.143  1.00 94.08           C  
ATOM   3032  C   GLY A 235       3.497  -9.473   0.786  1.00 94.08           C  
ATOM   3033  O   GLY A 235       3.431 -10.161  -0.231  1.00 94.08           O  
ATOM   3034  H   GLY A 235       4.326  -9.594   3.941  1.00 94.08           H  
ATOM   3035  HA3 GLY A 235       2.465  -9.868   2.648  1.00 94.08           H  
ATOM   3036  HA2 GLY A 235       3.252 -11.266   1.970  1.00 94.08           H  
ATOM   3037  N   PRO A 236       3.728  -8.137   0.735  1.00 94.44           N  
ATOM   3038  CA  PRO A 236       3.907  -7.378  -0.517  1.00 94.44           C  
ATOM   3039  C   PRO A 236       5.106  -7.771  -1.395  1.00 94.44           C  
ATOM   3040  O   PRO A 236       5.018  -7.574  -2.604  1.00 94.44           O  
ATOM   3041  CB  PRO A 236       3.994  -5.909  -0.070  1.00 94.44           C  
ATOM   3042  CG  PRO A 236       3.278  -5.874   1.266  1.00 94.44           C  
ATOM   3043  CD  PRO A 236       3.630  -7.226   1.868  1.00 94.44           C  
ATOM   3044  HA  PRO A 236       2.992  -7.521  -1.094  1.00 94.44           H  
ATOM   3045  HB3 PRO A 236       3.553  -5.222  -0.793  1.00 94.44           H  
ATOM   3046  HB2 PRO A 236       5.034  -5.610   0.076  1.00 94.44           H  
ATOM   3047  HG3 PRO A 236       2.202  -5.815   1.100  1.00 94.44           H  
ATOM   3048  HG2 PRO A 236       3.568  -5.031   1.895  1.00 94.44           H  
ATOM   3049  HD2 PRO A 236       4.594  -7.181   2.368  1.00 94.44           H  
ATOM   3050  HD3 PRO A 236       2.880  -7.542   2.584  1.00 94.44           H  
ATOM   3051  N   ILE A 237       6.171  -8.350  -0.807  1.00 95.13           N  
ATOM   3052  CA  ILE A 237       7.308  -8.921  -1.543  1.00 95.13           C  
ATOM   3053  C   ILE A 237       6.842 -10.081  -2.446  1.00 95.13           C  
ATOM   3054  O   ILE A 237       7.105 -10.051  -3.646  1.00 95.13           O  
ATOM   3055  CB  ILE A 237       8.443  -9.427  -0.596  1.00 95.13           C  
ATOM   3056  CG1 ILE A 237       9.033  -8.260   0.228  1.00 95.13           C  
ATOM   3057  CG2 ILE A 237       9.570 -10.221  -1.299  1.00 95.13           C  
ATOM   3058  CD1 ILE A 237       9.958  -8.699   1.372  1.00 95.13           C  
ATOM   3059  H   ILE A 237       6.179  -8.483   0.195  1.00 95.13           H  
ATOM   3060  HA  ILE A 237       7.718  -8.137  -2.183  1.00 95.13           H  
ATOM   3061  HB  ILE A 237       7.995 -10.117   0.115  1.00 95.13           H  
ATOM   3062 HG13 ILE A 237       8.227  -7.676   0.669  1.00 95.13           H  
ATOM   3063 HG12 ILE A 237       9.573  -7.582  -0.434  1.00 95.13           H  
ATOM   3064 HG21 ILE A 237      10.349 -10.517  -0.599  1.00 95.13           H  
ATOM   3065 HG22 ILE A 237       9.207 -11.146  -1.748  1.00 95.13           H  
ATOM   3066 HG23 ILE A 237      10.043  -9.632  -2.083  1.00 95.13           H  
ATOM   3067 HD11 ILE A 237       9.981  -7.947   2.163  1.00 95.13           H  
ATOM   3068 HD12 ILE A 237       9.632  -9.639   1.817  1.00 95.13           H  
ATOM   3069 HD13 ILE A 237      10.980  -8.840   1.023  1.00 95.13           H  
ATOM   3070  N   PHE A 238       6.096 -11.030  -1.855  1.00 95.87           N  
ATOM   3071  CA  PHE A 238       5.440 -12.138  -2.550  1.00 95.87           C  
ATOM   3072  C   PHE A 238       4.258 -11.723  -3.444  1.00 95.87           C  
ATOM   3073  O   PHE A 238       3.969 -12.446  -4.394  1.00 95.87           O  
ATOM   3074  CB  PHE A 238       5.025 -13.221  -1.534  1.00 95.87           C  
ATOM   3075  CG  PHE A 238       6.168 -14.108  -1.073  1.00 95.87           C  
ATOM   3076  CD1 PHE A 238       6.507 -15.259  -1.815  1.00 95.87           C  
ATOM   3077  CD2 PHE A 238       7.009 -13.708  -0.014  1.00 95.87           C  
ATOM   3078  CE1 PHE A 238       7.609 -16.021  -1.451  1.00 95.87           C  
ATOM   3079  CE2 PHE A 238       8.106 -14.482   0.336  1.00 95.87           C  
ATOM   3080  CZ  PHE A 238       8.401 -15.638  -0.375  1.00 95.87           C  
ATOM   3081  H   PHE A 238       5.916 -10.963  -0.863  1.00 95.87           H  
ATOM   3082  HA  PHE A 238       6.175 -12.584  -3.222  1.00 95.87           H  
ATOM   3083  HB3 PHE A 238       4.263 -13.873  -1.964  1.00 95.87           H  
ATOM   3084  HB2 PHE A 238       4.563 -12.759  -0.661  1.00 95.87           H  
ATOM   3085  HD1 PHE A 238       5.909 -15.555  -2.666  1.00 95.87           H  
ATOM   3086  HD2 PHE A 238       6.802 -12.802   0.530  1.00 95.87           H  
ATOM   3087  HE1 PHE A 238       7.856 -16.911  -2.012  1.00 95.87           H  
ATOM   3088  HE2 PHE A 238       8.739 -14.179   1.158  1.00 95.87           H  
ATOM   3089  HZ  PHE A 238       9.258 -16.234  -0.100  1.00 95.87           H  
ATOM   3090  N   GLY A 239       3.615 -10.578  -3.155  1.00 97.24           N  
ATOM   3091  CA  GLY A 239       2.515 -10.025  -3.946  1.00 97.24           C  
ATOM   3092  C   GLY A 239       3.030  -9.446  -5.270  1.00 97.24           C  
ATOM   3093  O   GLY A 239       2.429  -9.693  -6.313  1.00 97.24           O  
ATOM   3094  H   GLY A 239       3.896 -10.056  -2.336  1.00 97.24           H  
ATOM   3095  HA3 GLY A 239       2.035  -9.231  -3.374  1.00 97.24           H  
ATOM   3096  HA2 GLY A 239       1.759 -10.787  -4.140  1.00 97.24           H  
ATOM   3097  N   PHE A 240       4.158  -8.717  -5.235  1.00 97.15           N  
ATOM   3098  CA  PHE A 240       4.838  -8.187  -6.416  1.00 97.15           C  
ATOM   3099  C   PHE A 240       5.619  -9.238  -7.225  1.00 97.15           C  
ATOM   3100  O   PHE A 240       5.706  -9.090  -8.442  1.00 97.15           O  
ATOM   3101  CB  PHE A 240       5.729  -6.992  -6.022  1.00 97.15           C  
ATOM   3102  CG  PHE A 240       5.034  -5.646  -6.075  1.00 97.15           C  
ATOM   3103  CD1 PHE A 240       4.891  -4.993  -7.315  1.00 97.15           C  
ATOM   3104  CD2 PHE A 240       4.394  -5.103  -4.940  1.00 97.15           C  
ATOM   3105  CE1 PHE A 240       4.206  -3.791  -7.391  1.00 97.15           C  
ATOM   3106  CE2 PHE A 240       3.730  -3.887  -5.032  1.00 97.15           C  
ATOM   3107  CZ  PHE A 240       3.650  -3.227  -6.251  1.00 97.15           C  
ATOM   3108  H   PHE A 240       4.601  -8.530  -4.344  1.00 97.15           H  
ATOM   3109  HA  PHE A 240       4.073  -7.812  -7.099  1.00 97.15           H  
ATOM   3110  HB3 PHE A 240       6.582  -6.923  -6.696  1.00 97.15           H  
ATOM   3111  HB2 PHE A 240       6.155  -7.140  -5.029  1.00 97.15           H  
ATOM   3112  HD1 PHE A 240       5.316  -5.425  -8.209  1.00 97.15           H  
ATOM   3113  HD2 PHE A 240       4.434  -5.613  -3.992  1.00 97.15           H  
ATOM   3114  HE1 PHE A 240       4.100  -3.298  -8.342  1.00 97.15           H  
ATOM   3115  HE2 PHE A 240       3.267  -3.458  -4.157  1.00 97.15           H  
ATOM   3116  HZ  PHE A 240       3.136  -2.280  -6.321  1.00 97.15           H  
ATOM   3117  N   LEU A 241       6.145 -10.287  -6.567  1.00 97.48           N  
ATOM   3118  CA  LEU A 241       6.825 -11.403  -7.235  1.00 97.48           C  
ATOM   3119  C   LEU A 241       5.838 -12.395  -7.883  1.00 97.48           C  
ATOM   3120  O   LEU A 241       6.163 -12.941  -8.936  1.00 97.48           O  
ATOM   3121  CB  LEU A 241       7.788 -12.105  -6.254  1.00 97.48           C  
ATOM   3122  CG  LEU A 241       9.066 -11.288  -5.938  1.00 97.48           C  
ATOM   3123  CD1 LEU A 241       9.828 -11.881  -4.736  1.00 97.48           C  
ATOM   3124  CD2 LEU A 241       9.981 -11.105  -7.168  1.00 97.48           C  
ATOM   3125  H   LEU A 241       6.071 -10.340  -5.560  1.00 97.48           H  
ATOM   3126  HA  LEU A 241       7.418 -10.993  -8.053  1.00 97.48           H  
ATOM   3127  HB3 LEU A 241       8.092 -13.074  -6.655  1.00 97.48           H  
ATOM   3128  HB2 LEU A 241       7.244 -12.327  -5.335  1.00 97.48           H  
ATOM   3129  HG  LEU A 241       8.748 -10.290  -5.634  1.00 97.48           H  
ATOM   3130 HD11 LEU A 241      10.168 -11.086  -4.072  1.00 97.48           H  
ATOM   3131 HD12 LEU A 241       9.204 -12.551  -4.143  1.00 97.48           H  
ATOM   3132 HD13 LEU A 241      10.707 -12.450  -5.038  1.00 97.48           H  
ATOM   3133 HD21 LEU A 241      11.022 -11.352  -6.959  1.00 97.48           H  
ATOM   3134 HD22 LEU A 241       9.668 -11.726  -8.008  1.00 97.48           H  
ATOM   3135 HD23 LEU A 241       9.966 -10.068  -7.505  1.00 97.48           H  
ATOM   3136  N   LEU A 242       4.632 -12.557  -7.307  1.00 97.40           N  
ATOM   3137  CA  LEU A 242       3.496 -13.228  -7.952  1.00 97.40           C  
ATOM   3138  C   LEU A 242       2.969 -12.405  -9.142  1.00 97.40           C  
ATOM   3139  O   LEU A 242       2.604 -12.992 -10.159  1.00 97.40           O  
ATOM   3140  CB  LEU A 242       2.398 -13.507  -6.896  1.00 97.40           C  
ATOM   3141  CG  LEU A 242       1.122 -14.237  -7.386  1.00 97.40           C  
ATOM   3142  CD1 LEU A 242       1.427 -15.655  -7.919  1.00 97.40           C  
ATOM   3143  CD2 LEU A 242       0.034 -14.236  -6.288  1.00 97.40           C  
ATOM   3144  H   LEU A 242       4.439 -12.113  -6.419  1.00 97.40           H  
ATOM   3145  HA  LEU A 242       3.855 -14.182  -8.342  1.00 97.40           H  
ATOM   3146  HB3 LEU A 242       2.102 -12.554  -6.454  1.00 97.40           H  
ATOM   3147  HB2 LEU A 242       2.831 -14.090  -6.082  1.00 97.40           H  
ATOM   3148  HG  LEU A 242       0.702 -13.673  -8.217  1.00 97.40           H  
ATOM   3149 HD11 LEU A 242       0.823 -16.427  -7.445  1.00 97.40           H  
ATOM   3150 HD12 LEU A 242       1.233 -15.713  -8.991  1.00 97.40           H  
ATOM   3151 HD13 LEU A 242       2.468 -15.938  -7.765  1.00 97.40           H  
ATOM   3152 HD21 LEU A 242      -0.362 -15.228  -6.072  1.00 97.40           H  
ATOM   3153 HD22 LEU A 242       0.406 -13.832  -5.345  1.00 97.40           H  
ATOM   3154 HD23 LEU A 242      -0.812 -13.615  -6.584  1.00 97.40           H  
ATOM   3155  N   GLY A 243       2.995 -11.067  -9.003  1.00 97.12           N  
ATOM   3156  CA  GLY A 243       2.655 -10.088 -10.034  1.00 97.12           C  
ATOM   3157  C   GLY A 243       3.611 -10.135 -11.229  1.00 97.12           C  
ATOM   3158  O   GLY A 243       3.169  -9.929 -12.356  1.00 97.12           O  
ATOM   3159  H   GLY A 243       3.289 -10.684  -8.115  1.00 97.12           H  
ATOM   3160  HA3 GLY A 243       2.751  -9.103  -9.586  1.00 97.12           H  
ATOM   3161  HA2 GLY A 243       1.623 -10.205 -10.364  1.00 97.12           H  
ATOM   3162  N   SER A 244       4.901 -10.425 -10.987  1.00 97.37           N  
ATOM   3163  CA  SER A 244       5.931 -10.608 -12.007  1.00 97.37           C  
ATOM   3164  C   SER A 244       5.686 -11.863 -12.865  1.00 97.37           C  
ATOM   3165  O   SER A 244       5.724 -11.771 -14.091  1.00 97.37           O  
ATOM   3166  CB  SER A 244       7.316 -10.620 -11.327  1.00 97.37           C  
ATOM   3167  OG  SER A 244       8.355 -10.902 -12.241  1.00 97.37           O  
ATOM   3168  H   SER A 244       5.200 -10.551 -10.030  1.00 97.37           H  
ATOM   3169  HA  SER A 244       5.891  -9.741 -12.666  1.00 97.37           H  
ATOM   3170  HB3 SER A 244       7.360 -11.370 -10.539  1.00 97.37           H  
ATOM   3171  HB2 SER A 244       7.515  -9.657 -10.855  1.00 97.37           H  
ATOM   3172  HG  SER A 244       8.492 -10.123 -12.791  1.00 97.37           H  
ATOM   3173  N   LEU A 245       5.418 -12.997 -12.194  1.00 96.82           N  
ATOM   3174  CA  LEU A 245       5.143 -14.299 -12.808  1.00 96.82           C  
ATOM   3175  C   LEU A 245       3.836 -14.307 -13.618  1.00 96.82           C  
ATOM   3176  O   LEU A 245       3.822 -14.835 -14.729  1.00 96.82           O  
ATOM   3177  CB  LEU A 245       5.103 -15.379 -11.704  1.00 96.82           C  
ATOM   3178  CG  LEU A 245       6.465 -15.646 -11.022  1.00 96.82           C  
ATOM   3179  CD1 LEU A 245       6.286 -16.454  -9.718  1.00 96.82           C  
ATOM   3180  CD2 LEU A 245       7.484 -16.288 -11.988  1.00 96.82           C  
ATOM   3181  H   LEU A 245       5.409 -12.979 -11.184  1.00 96.82           H  
ATOM   3182  HA  LEU A 245       5.956 -14.521 -13.501  1.00 96.82           H  
ATOM   3183  HB3 LEU A 245       4.726 -16.320 -12.110  1.00 96.82           H  
ATOM   3184  HB2 LEU A 245       4.376 -15.071 -10.951  1.00 96.82           H  
ATOM   3185  HG  LEU A 245       6.883 -14.684 -10.725  1.00 96.82           H  
ATOM   3186 HD11 LEU A 245       6.691 -15.905  -8.868  1.00 96.82           H  
ATOM   3187 HD12 LEU A 245       5.236 -16.651  -9.498  1.00 96.82           H  
ATOM   3188 HD13 LEU A 245       6.786 -17.422  -9.745  1.00 96.82           H  
ATOM   3189 HD21 LEU A 245       7.967 -17.172 -11.572  1.00 96.82           H  
ATOM   3190 HD22 LEU A 245       7.022 -16.594 -12.927  1.00 96.82           H  
ATOM   3191 HD23 LEU A 245       8.277 -15.580 -12.233  1.00 96.82           H  
ATOM   3192  N   CYS A 246       2.782 -13.689 -13.059  1.00 96.45           N  
ATOM   3193  CA  CYS A 246       1.470 -13.532 -13.685  1.00 96.45           C  
ATOM   3194  C   CYS A 246       1.507 -12.592 -14.901  1.00 96.45           C  
ATOM   3195  O   CYS A 246       0.863 -12.906 -15.899  1.00 96.45           O  
ATOM   3196  CB  CYS A 246       0.416 -13.056 -12.671  1.00 96.45           C  
ATOM   3197  SG  CYS A 246      -0.029 -14.428 -11.568  1.00 96.45           S  
ATOM   3198  H   CYS A 246       2.879 -13.293 -12.133  1.00 96.45           H  
ATOM   3199  HA  CYS A 246       1.163 -14.512 -14.060  1.00 96.45           H  
ATOM   3200  HB3 CYS A 246      -0.486 -12.711 -13.172  1.00 96.45           H  
ATOM   3201  HB2 CYS A 246       0.786 -12.215 -12.083  1.00 96.45           H  
ATOM   3202  HG  CYS A 246       1.124 -14.435 -10.892  1.00 96.45           H  
ATOM   3203  N   ALA A 247       2.285 -11.495 -14.825  1.00 94.54           N  
ATOM   3204  CA  ALA A 247       2.490 -10.554 -15.930  1.00 94.54           C  
ATOM   3205  C   ALA A 247       3.286 -11.138 -17.112  1.00 94.54           C  
ATOM   3206  O   ALA A 247       3.089 -10.677 -18.234  1.00 94.54           O  
ATOM   3207  CB  ALA A 247       3.170  -9.280 -15.406  1.00 94.54           C  
ATOM   3208  H   ALA A 247       2.781 -11.289 -13.968  1.00 94.54           H  
ATOM   3209  HA  ALA A 247       1.508 -10.268 -16.309  1.00 94.54           H  
ATOM   3210  HB1 ALA A 247       3.390  -8.587 -16.217  1.00 94.54           H  
ATOM   3211  HB2 ALA A 247       2.529  -8.753 -14.700  1.00 94.54           H  
ATOM   3212  HB3 ALA A 247       4.110  -9.506 -14.902  1.00 94.54           H  
ATOM   3213  N   LYS A 248       4.156 -12.132 -16.850  1.00 92.54           N  
ATOM   3214  CA  LYS A 248       4.958 -12.820 -17.865  1.00 92.54           C  
ATOM   3215  C   LYS A 248       4.137 -13.827 -18.697  1.00 92.54           C  
ATOM   3216  O   LYS A 248       4.393 -13.956 -19.893  1.00 92.54           O  
ATOM   3217  CB  LYS A 248       6.178 -13.479 -17.186  1.00 92.54           C  
ATOM   3218  CG  LYS A 248       7.164 -14.143 -18.164  1.00 92.54           C  
ATOM   3219  CD  LYS A 248       8.406 -14.711 -17.467  1.00 92.54           C  
ATOM   3220  CE  LYS A 248       9.365 -15.384 -18.463  1.00 92.54           C  
ATOM   3221  NZ  LYS A 248      10.538 -15.965 -17.788  1.00 92.54           N1+
ATOM   3222  H   LYS A 248       4.270 -12.451 -15.898  1.00 92.54           H  
ATOM   3223  HA  LYS A 248       5.337 -12.063 -18.555  1.00 92.54           H  
ATOM   3224  HB3 LYS A 248       5.842 -14.215 -16.455  1.00 92.54           H  
ATOM   3225  HB2 LYS A 248       6.716 -12.719 -16.619  1.00 92.54           H  
ATOM   3226  HG3 LYS A 248       7.469 -13.416 -18.918  1.00 92.54           H  
ATOM   3227  HG2 LYS A 248       6.670 -14.954 -18.701  1.00 92.54           H  
ATOM   3228  HD3 LYS A 248       8.091 -15.428 -16.707  1.00 92.54           H  
ATOM   3229  HD2 LYS A 248       8.921 -13.907 -16.937  1.00 92.54           H  
ATOM   3230  HE3 LYS A 248       9.708 -14.660 -19.203  1.00 92.54           H  
ATOM   3231  HE2 LYS A 248       8.849 -16.178 -19.005  1.00 92.54           H  
ATOM   3232  HZ1 LYS A 248      10.234 -16.664 -17.125  1.00 92.54           H  
ATOM   3233  HZ2 LYS A 248      11.142 -16.396 -18.473  1.00 92.54           H  
ATOM   3234  HZ3 LYS A 248      11.045 -15.238 -17.302  1.00 92.54           H  
ATOM   3235  N   LEU A 249       3.164 -14.501 -18.059  1.00 92.10           N  
ATOM   3236  CA  LEU A 249       2.179 -15.371 -18.712  1.00 92.10           C  
ATOM   3237  C   LEU A 249       1.116 -14.518 -19.418  1.00 92.10           C  
ATOM   3238  O   LEU A 249       0.750 -13.483 -18.871  1.00 92.10           O  
ATOM   3239  CB  LEU A 249       1.494 -16.245 -17.637  1.00 92.10           C  
ATOM   3240  CG  LEU A 249       2.418 -17.255 -16.922  1.00 92.10           C  
ATOM   3241  CD1 LEU A 249       1.699 -17.893 -15.714  1.00 92.10           C  
ATOM   3242  CD2 LEU A 249       3.010 -18.306 -17.887  1.00 92.10           C  
ATOM   3243  H   LEU A 249       3.021 -14.341 -17.072  1.00 92.10           H  
ATOM   3244  HA  LEU A 249       2.679 -15.999 -19.451  1.00 92.10           H  
ATOM   3245  HB3 LEU A 249       0.657 -16.788 -18.080  1.00 92.10           H  
ATOM   3246  HB2 LEU A 249       1.051 -15.584 -16.889  1.00 92.10           H  
ATOM   3247  HG  LEU A 249       3.260 -16.697 -16.513  1.00 92.10           H  
ATOM   3248 HD11 LEU A 249       2.253 -17.705 -14.793  1.00 92.10           H  
ATOM   3249 HD12 LEU A 249       0.699 -17.482 -15.571  1.00 92.10           H  
ATOM   3250 HD13 LEU A 249       1.581 -18.972 -15.808  1.00 92.10           H  
ATOM   3251 HD21 LEU A 249       2.872 -19.329 -17.538  1.00 92.10           H  
ATOM   3252 HD22 LEU A 249       2.564 -18.250 -18.880  1.00 92.10           H  
ATOM   3253 HD23 LEU A 249       4.083 -18.153 -18.007  1.00 92.10           H  
ATOM   3254  N   TYR A 250       0.620 -14.967 -20.585  1.00 91.29           N  
ATOM   3255  CA  TYR A 250      -0.458 -14.293 -21.323  1.00 91.29           C  
ATOM   3256  C   TYR A 250      -1.832 -14.499 -20.652  1.00 91.29           C  
ATOM   3257  O   TYR A 250      -2.040 -15.507 -19.977  1.00 91.29           O  
ATOM   3258  CB  TYR A 250      -0.455 -14.781 -22.789  1.00 91.29           C  
ATOM   3259  CG  TYR A 250      -1.446 -14.079 -23.707  1.00 91.29           C  
ATOM   3260  CD1 TYR A 250      -2.585 -14.763 -24.183  1.00 91.29           C  
ATOM   3261  CD2 TYR A 250      -1.233 -12.734 -24.084  1.00 91.29           C  
ATOM   3262  CE1 TYR A 250      -3.505 -14.105 -25.022  1.00 91.29           C  
ATOM   3263  CE2 TYR A 250      -2.158 -12.076 -24.919  1.00 91.29           C  
ATOM   3264  OH  TYR A 250      -4.214 -12.124 -26.168  1.00 91.29           O  
ATOM   3265  CZ  TYR A 250      -3.299 -12.760 -25.382  1.00 91.29           C  
ATOM   3266  H   TYR A 250       0.955 -15.836 -20.974  1.00 91.29           H  
ATOM   3267  HA  TYR A 250      -0.241 -13.222 -21.327  1.00 91.29           H  
ATOM   3268  HB3 TYR A 250      -0.638 -15.857 -22.821  1.00 91.29           H  
ATOM   3269  HB2 TYR A 250       0.537 -14.639 -23.217  1.00 91.29           H  
ATOM   3270  HD1 TYR A 250      -2.757 -15.795 -23.909  1.00 91.29           H  
ATOM   3271  HD2 TYR A 250      -0.366 -12.199 -23.723  1.00 91.29           H  
ATOM   3272  HE1 TYR A 250      -4.368 -14.632 -25.396  1.00 91.29           H  
ATOM   3273  HE2 TYR A 250      -1.997 -11.044 -25.194  1.00 91.29           H  
ATOM   3274  HH  TYR A 250      -5.007 -12.644 -26.328  1.00 91.29           H  
ATOM   3275  N   VAL A 251      -2.742 -13.533 -20.861  1.00 89.99           N  
ATOM   3276  CA  VAL A 251      -4.089 -13.487 -20.286  1.00 89.99           C  
ATOM   3277  C   VAL A 251      -5.003 -14.684 -20.626  1.00 89.99           C  
ATOM   3278  O   VAL A 251      -5.678 -15.180 -19.725  1.00 89.99           O  
ATOM   3279  CB  VAL A 251      -4.793 -12.146 -20.635  1.00 89.99           C  
ATOM   3280  CG1 VAL A 251      -4.945 -11.867 -22.139  1.00 89.99           C  
ATOM   3281  CG2 VAL A 251      -6.137 -11.937 -19.918  1.00 89.99           C  
ATOM   3282  H   VAL A 251      -2.486 -12.732 -21.423  1.00 89.99           H  
ATOM   3283  HA  VAL A 251      -3.953 -13.507 -19.206  1.00 89.99           H  
ATOM   3284  HB  VAL A 251      -4.129 -11.374 -20.263  1.00 89.99           H  
ATOM   3285 HG11 VAL A 251      -5.363 -10.875 -22.300  1.00 89.99           H  
ATOM   3286 HG12 VAL A 251      -3.984 -11.894 -22.651  1.00 89.99           H  
ATOM   3287 HG13 VAL A 251      -5.603 -12.581 -22.628  1.00 89.99           H  
ATOM   3288 HG21 VAL A 251      -6.500 -10.919 -20.060  1.00 89.99           H  
ATOM   3289 HG22 VAL A 251      -6.902 -12.610 -20.307  1.00 89.99           H  
ATOM   3290 HG23 VAL A 251      -6.046 -12.106 -18.845  1.00 89.99           H  
ATOM   3291  N   ASP A 252      -4.976 -15.152 -21.883  1.00 87.03           N  
ATOM   3292  CA  ASP A 252      -5.776 -16.284 -22.376  1.00 87.03           C  
ATOM   3293  C   ASP A 252      -4.918 -17.563 -22.454  1.00 87.03           C  
ATOM   3294  O   ASP A 252      -5.000 -18.298 -23.440  1.00 87.03           O  
ATOM   3295  CB  ASP A 252      -6.481 -15.985 -23.728  1.00 87.03           C  
ATOM   3296  CG  ASP A 252      -7.213 -14.639 -23.840  1.00 87.03           C  
ATOM   3297  OD1 ASP A 252      -7.868 -14.223 -22.857  1.00 87.03           O  
ATOM   3298  OD2 ASP A 252      -7.220 -14.111 -24.973  1.00 87.03           O1-
ATOM   3299  H   ASP A 252      -4.385 -14.698 -22.564  1.00 87.03           H  
ATOM   3300  HA  ASP A 252      -6.568 -16.507 -21.659  1.00 87.03           H  
ATOM   3301  HB3 ASP A 252      -7.236 -16.746 -23.921  1.00 87.03           H  
ATOM   3302  HB2 ASP A 252      -5.757 -16.059 -24.540  1.00 87.03           H  
ATOM   3303  N   ILE A 253      -4.104 -17.812 -21.412  1.00 82.98           N  
ATOM   3304  CA  ILE A 253      -3.262 -19.003 -21.270  1.00 82.98           C  
ATOM   3305  C   ILE A 253      -4.088 -20.309 -21.226  1.00 82.98           C  
ATOM   3306  O   ILE A 253      -4.984 -20.446 -20.394  1.00 82.98           O  
ATOM   3307  CB  ILE A 253      -2.312 -18.903 -20.036  1.00 82.98           C  
ATOM   3308  CG1 ILE A 253      -1.402 -20.143 -19.862  1.00 82.98           C  
ATOM   3309  CG2 ILE A 253      -3.026 -18.554 -18.712  1.00 82.98           C  
ATOM   3310  CD1 ILE A 253      -0.189 -19.897 -18.952  1.00 82.98           C  
ATOM   3311  H   ILE A 253      -4.077 -17.158 -20.643  1.00 82.98           H  
ATOM   3312  HA  ILE A 253      -2.628 -19.032 -22.159  1.00 82.98           H  
ATOM   3313  HB  ILE A 253      -1.643 -18.070 -20.256  1.00 82.98           H  
ATOM   3314 HG13 ILE A 253      -1.036 -20.468 -20.837  1.00 82.98           H  
ATOM   3315 HG12 ILE A 253      -1.977 -20.980 -19.462  1.00 82.98           H  
ATOM   3316 HG21 ILE A 253      -2.308 -18.378 -17.910  1.00 82.98           H  
ATOM   3317 HG22 ILE A 253      -3.612 -17.640 -18.804  1.00 82.98           H  
ATOM   3318 HG23 ILE A 253      -3.692 -19.350 -18.383  1.00 82.98           H  
ATOM   3319 HD11 ILE A 253       0.589 -20.639 -19.132  1.00 82.98           H  
ATOM   3320 HD12 ILE A 253       0.247 -18.915 -19.129  1.00 82.98           H  
ATOM   3321 HD13 ILE A 253      -0.463 -19.958 -17.899  1.00 82.98           H  
ATOM   3322  N   GLY A 254      -3.774 -21.221 -22.161  1.00 78.67           N  
ATOM   3323  CA  GLY A 254      -4.452 -22.506 -22.344  1.00 78.67           C  
ATOM   3324  C   GLY A 254      -5.681 -22.411 -23.268  1.00 78.67           C  
ATOM   3325  O   GLY A 254      -6.158 -23.453 -23.718  1.00 78.67           O  
ATOM   3326  H   GLY A 254      -3.032 -21.012 -22.812  1.00 78.67           H  
ATOM   3327  HA3 GLY A 254      -4.756 -22.923 -21.383  1.00 78.67           H  
ATOM   3328  HA2 GLY A 254      -3.740 -23.209 -22.779  1.00 78.67           H  
ATOM   3329  N   PHE A 255      -6.182 -21.199 -23.566  1.00 76.22           N  
ATOM   3330  CA  PHE A 255      -7.328 -20.955 -24.450  1.00 76.22           C  
ATOM   3331  C   PHE A 255      -6.899 -20.561 -25.876  1.00 76.22           C  
ATOM   3332  O   PHE A 255      -7.699 -20.714 -26.799  1.00 76.22           O  
ATOM   3333  CB  PHE A 255      -8.205 -19.835 -23.855  1.00 76.22           C  
ATOM   3334  CG  PHE A 255      -8.828 -20.139 -22.506  1.00 76.22           C  
ATOM   3335  CD1 PHE A 255      -9.975 -20.957 -22.423  1.00 76.22           C  
ATOM   3336  CD2 PHE A 255      -8.189 -19.726 -21.317  1.00 76.22           C  
ATOM   3337  CE1 PHE A 255     -10.497 -21.291 -21.181  1.00 76.22           C  
ATOM   3338  CE2 PHE A 255      -8.727 -20.071 -20.085  1.00 76.22           C  
ATOM   3339  CZ  PHE A 255      -9.880 -20.845 -20.018  1.00 76.22           C  
ATOM   3340  H   PHE A 255      -5.752 -20.376 -23.165  1.00 76.22           H  
ATOM   3341  HA  PHE A 255      -7.940 -21.856 -24.531  1.00 76.22           H  
ATOM   3342  HB3 PHE A 255      -9.017 -19.602 -24.543  1.00 76.22           H  
ATOM   3343  HB2 PHE A 255      -7.622 -18.920 -23.764  1.00 76.22           H  
ATOM   3344  HD1 PHE A 255     -10.451 -21.320 -23.322  1.00 76.22           H  
ATOM   3345  HD2 PHE A 255      -7.284 -19.138 -21.359  1.00 76.22           H  
ATOM   3346  HE1 PHE A 255     -11.384 -21.905 -21.118  1.00 76.22           H  
ATOM   3347  HE2 PHE A 255      -8.243 -19.743 -19.177  1.00 76.22           H  
ATOM   3348  HZ  PHE A 255     -10.291 -21.111 -19.056  1.00 76.22           H  
ATOM   3349  N   VAL A 256      -5.667 -20.045 -26.021  1.00 72.40           N  
ATOM   3350  CA  VAL A 256      -5.086 -19.546 -27.266  1.00 72.40           C  
ATOM   3351  C   VAL A 256      -3.666 -20.125 -27.409  1.00 72.40           C  
ATOM   3352  O   VAL A 256      -2.940 -20.194 -26.416  1.00 72.40           O  
ATOM   3353  CB  VAL A 256      -5.005 -17.985 -27.241  1.00 72.40           C  
ATOM   3354  CG1 VAL A 256      -4.179 -17.350 -28.380  1.00 72.40           C  
ATOM   3355  CG2 VAL A 256      -6.408 -17.348 -27.218  1.00 72.40           C  
ATOM   3356  H   VAL A 256      -5.076 -19.956 -25.207  1.00 72.40           H  
ATOM   3357  HA  VAL A 256      -5.681 -19.868 -28.123  1.00 72.40           H  
ATOM   3358  HB  VAL A 256      -4.520 -17.690 -26.308  1.00 72.40           H  
ATOM   3359 HG11 VAL A 256      -4.259 -16.263 -28.365  1.00 72.40           H  
ATOM   3360 HG12 VAL A 256      -3.118 -17.579 -28.292  1.00 72.40           H  
ATOM   3361 HG13 VAL A 256      -4.521 -17.694 -29.357  1.00 72.40           H  
ATOM   3362 HG21 VAL A 256      -6.351 -16.259 -27.196  1.00 72.40           H  
ATOM   3363 HG22 VAL A 256      -6.987 -17.632 -28.097  1.00 72.40           H  
ATOM   3364 HG23 VAL A 256      -6.976 -17.649 -26.338  1.00 72.40           H  
ATOM   3365  N   ASN A 257      -3.288 -20.506 -28.644  1.00 66.53           N  
ATOM   3366  CA  ASN A 257      -1.937 -20.963 -28.989  1.00 66.53           C  
ATOM   3367  C   ASN A 257      -0.954 -19.780 -28.972  1.00 66.53           C  
ATOM   3368  O   ASN A 257      -1.158 -18.813 -29.707  1.00 66.53           O  
ATOM   3369  CB  ASN A 257      -1.925 -21.640 -30.381  1.00 66.53           C  
ATOM   3370  CG  ASN A 257      -2.796 -22.897 -30.475  1.00 66.53           C  
ATOM   3371  ND2 ASN A 257      -2.382 -23.984 -29.820  1.00 66.53           N  
ATOM   3372  OD1 ASN A 257      -3.826 -22.888 -31.144  1.00 66.53           O  
ATOM   3373  H   ASN A 257      -3.940 -20.425 -29.411  1.00 66.53           H  
ATOM   3374  HA  ASN A 257      -1.631 -21.698 -28.241  1.00 66.53           H  
ATOM   3375  HB3 ASN A 257      -0.906 -21.920 -30.651  1.00 66.53           H  
ATOM   3376  HB2 ASN A 257      -2.254 -20.933 -31.144  1.00 66.53           H  
ATOM   3377 HD22 ASN A 257      -2.926 -24.833 -29.864  1.00 66.53           H  
ATOM   3378 HD21 ASN A 257      -1.525 -23.972 -29.286  1.00 66.53           H  
ATOM   3379  N   LEU A 258       0.101 -19.894 -28.147  1.00 69.51           N  
ATOM   3380  CA  LEU A 258       1.133 -18.869 -27.949  1.00 69.51           C  
ATOM   3381  C   LEU A 258       2.012 -18.610 -29.191  1.00 69.51           C  
ATOM   3382  O   LEU A 258       2.619 -17.543 -29.273  1.00 69.51           O  
ATOM   3383  CB  LEU A 258       2.007 -19.222 -26.720  1.00 69.51           C  
ATOM   3384  CG  LEU A 258       1.357 -18.934 -25.343  1.00 69.51           C  
ATOM   3385  CD1 LEU A 258       0.200 -19.895 -24.994  1.00 69.51           C  
ATOM   3386  CD2 LEU A 258       2.423 -18.887 -24.224  1.00 69.51           C  
ATOM   3387  H   LEU A 258       0.193 -20.722 -27.576  1.00 69.51           H  
ATOM   3388  HA  LEU A 258       0.621 -17.929 -27.746  1.00 69.51           H  
ATOM   3389  HB3 LEU A 258       2.913 -18.614 -26.774  1.00 69.51           H  
ATOM   3390  HB2 LEU A 258       2.350 -20.257 -26.775  1.00 69.51           H  
ATOM   3391  HG  LEU A 258       0.932 -17.930 -25.391  1.00 69.51           H  
ATOM   3392 HD11 LEU A 258       0.223 -20.230 -23.957  1.00 69.51           H  
ATOM   3393 HD12 LEU A 258      -0.760 -19.399 -25.137  1.00 69.51           H  
ATOM   3394 HD13 LEU A 258       0.205 -20.792 -25.613  1.00 69.51           H  
ATOM   3395 HD21 LEU A 258       2.257 -19.629 -23.444  1.00 69.51           H  
ATOM   3396 HD22 LEU A 258       3.430 -19.060 -24.605  1.00 69.51           H  
ATOM   3397 HD23 LEU A 258       2.430 -17.909 -23.740  1.00 69.51           H  
ATOM   3398  N   ASP A 259       2.045 -19.560 -30.141  1.00 65.20           N  
ATOM   3399  CA  ASP A 259       2.761 -19.453 -31.417  1.00 65.20           C  
ATOM   3400  C   ASP A 259       2.113 -18.460 -32.402  1.00 65.20           C  
ATOM   3401  O   ASP A 259       2.826 -17.906 -33.238  1.00 65.20           O  
ATOM   3402  CB  ASP A 259       2.963 -20.833 -32.095  1.00 65.20           C  
ATOM   3403  CG  ASP A 259       3.656 -21.905 -31.231  1.00 65.20           C  
ATOM   3404  OD1 ASP A 259       4.476 -21.538 -30.358  1.00 65.20           O  
ATOM   3405  OD2 ASP A 259       3.453 -23.096 -31.554  1.00 65.20           O1-
ATOM   3406  H   ASP A 259       1.535 -20.419 -29.993  1.00 65.20           H  
ATOM   3407  HA  ASP A 259       3.748 -19.046 -31.193  1.00 65.20           H  
ATOM   3408  HB3 ASP A 259       3.560 -20.714 -33.000  1.00 65.20           H  
ATOM   3409  HB2 ASP A 259       1.991 -21.223 -32.404  1.00 65.20           H  
ATOM   3410  N   HIS A 260       0.794 -18.232 -32.269  1.00 63.66           N  
ATOM   3411  CA  HIS A 260       0.030 -17.248 -33.042  1.00 63.66           C  
ATOM   3412  C   HIS A 260       0.059 -15.832 -32.432  1.00 63.66           C  
ATOM   3413  O   HIS A 260      -0.360 -14.892 -33.110  1.00 63.66           O  
ATOM   3414  CB  HIS A 260      -1.418 -17.754 -33.202  1.00 63.66           C  
ATOM   3415  CG  HIS A 260      -1.557 -19.001 -34.044  1.00 63.66           C  
ATOM   3416  CD2 HIS A 260      -0.839 -19.461 -35.128  1.00 63.66           C  
ATOM   3417  ND1 HIS A 260      -2.538 -19.952 -33.821  1.00 63.66           N  
ATOM   3418  CE1 HIS A 260      -2.375 -20.911 -34.736  1.00 63.66           C  
ATOM   3419  NE2 HIS A 260      -1.366 -20.678 -35.566  1.00 63.66           N  
ATOM   3420  H   HIS A 260       0.279 -18.725 -31.553  1.00 63.66           H  
ATOM   3421  HA  HIS A 260       0.468 -17.155 -34.037  1.00 63.66           H  
ATOM   3422  HB3 HIS A 260      -2.034 -16.986 -33.671  1.00 63.66           H  
ATOM   3423  HB2 HIS A 260      -1.861 -17.939 -32.222  1.00 63.66           H  
ATOM   3424  HD2 HIS A 260       0.010 -19.015 -35.623  1.00 63.66           H  
ATOM   3425  HD1 HIS A 260      -3.244 -19.930 -33.099  1.00 63.66           H  
ATOM   3426  HE1 HIS A 260      -3.003 -21.789 -34.795  1.00 63.66           H  
ATOM   3427  N   ILE A 261       0.553 -15.691 -31.189  1.00 67.70           N  
ATOM   3428  CA  ILE A 261       0.700 -14.409 -30.498  1.00 67.70           C  
ATOM   3429  C   ILE A 261       2.016 -13.744 -30.945  1.00 67.70           C  
ATOM   3430  O   ILE A 261       3.093 -14.274 -30.670  1.00 67.70           O  
ATOM   3431  CB  ILE A 261       0.687 -14.580 -28.949  1.00 67.70           C  
ATOM   3432  CG1 ILE A 261      -0.639 -15.227 -28.484  1.00 67.70           C  
ATOM   3433  CG2 ILE A 261       0.938 -13.262 -28.177  1.00 67.70           C  
ATOM   3434  CD1 ILE A 261      -0.671 -15.574 -26.992  1.00 67.70           C  
ATOM   3435  H   ILE A 261       0.903 -16.502 -30.698  1.00 67.70           H  
ATOM   3436  HA  ILE A 261      -0.137 -13.765 -30.772  1.00 67.70           H  
ATOM   3437  HB  ILE A 261       1.493 -15.263 -28.679  1.00 67.70           H  
ATOM   3438 HG13 ILE A 261      -0.839 -16.141 -29.044  1.00 67.70           H  
ATOM   3439 HG12 ILE A 261      -1.468 -14.555 -28.710  1.00 67.70           H  
ATOM   3440 HG21 ILE A 261       0.959 -13.425 -27.100  1.00 67.70           H  
ATOM   3441 HG22 ILE A 261       1.895 -12.805 -28.428  1.00 67.70           H  
ATOM   3442 HG23 ILE A 261       0.157 -12.530 -28.379  1.00 67.70           H  
ATOM   3443 HD11 ILE A 261      -1.374 -16.383 -26.789  1.00 67.70           H  
ATOM   3444 HD12 ILE A 261       0.308 -15.879 -26.624  1.00 67.70           H  
ATOM   3445 HD13 ILE A 261      -0.983 -14.706 -26.415  1.00 67.70           H  
ATOM   3446  N   THR A 262       1.887 -12.608 -31.648  1.00 67.95           N  
ATOM   3447  CA  THR A 262       3.005 -11.866 -32.239  1.00 67.95           C  
ATOM   3448  C   THR A 262       3.582 -10.784 -31.297  1.00 67.95           C  
ATOM   3449  O   THR A 262       4.711 -10.352 -31.530  1.00 67.95           O  
ATOM   3450  CB  THR A 262       2.566 -11.178 -33.562  1.00 67.95           C  
ATOM   3451  CG2 THR A 262       1.994 -12.160 -34.598  1.00 67.95           C  
ATOM   3452  OG1 THR A 262       1.626 -10.137 -33.351  1.00 67.95           O  
ATOM   3453  H   THR A 262       0.967 -12.239 -31.841  1.00 67.95           H  
ATOM   3454  HA  THR A 262       3.813 -12.560 -32.476  1.00 67.95           H  
ATOM   3455  HB  THR A 262       3.447 -10.715 -34.012  1.00 67.95           H  
ATOM   3456 HG21 THR A 262       1.791 -11.656 -35.543  1.00 67.95           H  
ATOM   3457 HG22 THR A 262       2.701 -12.965 -34.799  1.00 67.95           H  
ATOM   3458 HG23 THR A 262       1.062 -12.612 -34.258  1.00 67.95           H  
ATOM   3459  HG1 THR A 262       2.057  -9.428 -32.866  1.00 67.95           H  
ATOM   3460  N   ILE A 263       2.826 -10.370 -30.264  1.00 76.66           N  
ATOM   3461  CA  ILE A 263       3.258  -9.384 -29.267  1.00 76.66           C  
ATOM   3462  C   ILE A 263       4.108 -10.014 -28.146  1.00 76.66           C  
ATOM   3463  O   ILE A 263       3.965 -11.202 -27.849  1.00 76.66           O  
ATOM   3464  CB  ILE A 263       2.049  -8.647 -28.622  1.00 76.66           C  
ATOM   3465  CG1 ILE A 263       1.000  -9.578 -27.967  1.00 76.66           C  
ATOM   3466  CG2 ILE A 263       1.400  -7.688 -29.637  1.00 76.66           C  
ATOM   3467  CD1 ILE A 263       0.013  -8.844 -27.045  1.00 76.66           C  
ATOM   3468  H   ILE A 263       1.913 -10.777 -30.121  1.00 76.66           H  
ATOM   3469  HA  ILE A 263       3.877  -8.636 -29.768  1.00 76.66           H  
ATOM   3470  HB  ILE A 263       2.445  -8.014 -27.826  1.00 76.66           H  
ATOM   3471 HG13 ILE A 263       1.481 -10.363 -27.387  1.00 76.66           H  
ATOM   3472 HG12 ILE A 263       0.446 -10.099 -28.746  1.00 76.66           H  
ATOM   3473 HG21 ILE A 263       0.576  -7.128 -29.195  1.00 76.66           H  
ATOM   3474 HG22 ILE A 263       2.123  -6.961 -30.005  1.00 76.66           H  
ATOM   3475 HG23 ILE A 263       1.018  -8.226 -30.502  1.00 76.66           H  
ATOM   3476 HD11 ILE A 263      -0.289  -9.481 -26.214  1.00 76.66           H  
ATOM   3477 HD12 ILE A 263       0.450  -7.938 -26.623  1.00 76.66           H  
ATOM   3478 HD13 ILE A 263      -0.890  -8.554 -27.580  1.00 76.66           H  
ATOM   3479  N   THR A 264       4.976  -9.183 -27.549  1.00 79.79           N  
ATOM   3480  CA  THR A 264       5.889  -9.537 -26.459  1.00 79.79           C  
ATOM   3481  C   THR A 264       5.432  -8.856 -25.141  1.00 79.79           C  
ATOM   3482  O   THR A 264       4.615  -7.937 -25.205  1.00 79.79           O  
ATOM   3483  CB  THR A 264       7.333  -9.063 -26.804  1.00 79.79           C  
ATOM   3484  CG2 THR A 264       7.833  -9.540 -28.178  1.00 79.79           C  
ATOM   3485  OG1 THR A 264       7.507  -7.659 -26.697  1.00 79.79           O  
ATOM   3486  H   THR A 264       5.019  -8.218 -27.846  1.00 79.79           H  
ATOM   3487  HA  THR A 264       5.891 -10.619 -26.332  1.00 79.79           H  
ATOM   3488  HB  THR A 264       8.014  -9.497 -26.074  1.00 79.79           H  
ATOM   3489 HG21 THR A 264       8.880  -9.276 -28.329  1.00 79.79           H  
ATOM   3490 HG22 THR A 264       7.751 -10.624 -28.269  1.00 79.79           H  
ATOM   3491 HG23 THR A 264       7.262  -9.095 -28.994  1.00 79.79           H  
ATOM   3492  HG1 THR A 264       8.320  -7.417 -27.146  1.00 79.79           H  
ATOM   3493  N   PRO A 265       5.984  -9.265 -23.971  1.00 81.73           N  
ATOM   3494  CA  PRO A 265       5.728  -8.588 -22.678  1.00 81.73           C  
ATOM   3495  C   PRO A 265       6.050  -7.080 -22.580  1.00 81.73           C  
ATOM   3496  O   PRO A 265       5.477  -6.418 -21.716  1.00 81.73           O  
ATOM   3497  CB  PRO A 265       6.524  -9.414 -21.656  1.00 81.73           C  
ATOM   3498  CG  PRO A 265       6.597 -10.798 -22.276  1.00 81.73           C  
ATOM   3499  CD  PRO A 265       6.756 -10.493 -23.759  1.00 81.73           C  
ATOM   3500  HA  PRO A 265       4.670  -8.716 -22.464  1.00 81.73           H  
ATOM   3501  HB3 PRO A 265       6.056  -9.428 -20.671  1.00 81.73           H  
ATOM   3502  HB2 PRO A 265       7.533  -9.015 -21.539  1.00 81.73           H  
ATOM   3503  HG3 PRO A 265       5.652 -11.320 -22.109  1.00 81.73           H  
ATOM   3504  HG2 PRO A 265       7.399 -11.416 -21.870  1.00 81.73           H  
ATOM   3505  HD2 PRO A 265       7.804 -10.303 -23.989  1.00 81.73           H  
ATOM   3506  HD3 PRO A 265       6.415 -11.340 -24.355  1.00 81.73           H  
ATOM   3507  N   LYS A 266       6.935  -6.564 -23.453  1.00 79.96           N  
ATOM   3508  CA  LYS A 266       7.286  -5.141 -23.545  1.00 79.96           C  
ATOM   3509  C   LYS A 266       6.270  -4.296 -24.342  1.00 79.96           C  
ATOM   3510  O   LYS A 266       6.318  -3.070 -24.240  1.00 79.96           O  
ATOM   3511  CB  LYS A 266       8.690  -4.998 -24.171  1.00 79.96           C  
ATOM   3512  CG  LYS A 266       9.828  -5.504 -23.270  1.00 79.96           C  
ATOM   3513  CD  LYS A 266      11.210  -5.251 -23.888  1.00 79.96           C  
ATOM   3514  CE  LYS A 266      12.357  -5.715 -22.977  1.00 79.96           C  
ATOM   3515  NZ  LYS A 266      13.675  -5.457 -23.585  1.00 79.96           N1+
ATOM   3516  H   LYS A 266       7.359  -7.168 -24.143  1.00 79.96           H  
ATOM   3517  HA  LYS A 266       7.322  -4.723 -22.537  1.00 79.96           H  
ATOM   3518  HB3 LYS A 266       8.883  -3.943 -24.375  1.00 79.96           H  
ATOM   3519  HB2 LYS A 266       8.722  -5.503 -25.137  1.00 79.96           H  
ATOM   3520  HG3 LYS A 266       9.702  -6.570 -23.077  1.00 79.96           H  
ATOM   3521  HG2 LYS A 266       9.771  -5.002 -22.303  1.00 79.96           H  
ATOM   3522  HD3 LYS A 266      11.316  -4.185 -24.100  1.00 79.96           H  
ATOM   3523  HD2 LYS A 266      11.269  -5.763 -24.851  1.00 79.96           H  
ATOM   3524  HE3 LYS A 266      12.268  -6.783 -22.772  1.00 79.96           H  
ATOM   3525  HE2 LYS A 266      12.309  -5.197 -22.018  1.00 79.96           H  
ATOM   3526  HZ1 LYS A 266      13.782  -4.466 -23.750  1.00 79.96           H  
ATOM   3527  HZ2 LYS A 266      14.403  -5.773 -22.961  1.00 79.96           H  
ATOM   3528  HZ3 LYS A 266      13.746  -5.953 -24.462  1.00 79.96           H  
ATOM   3529  N   ASP A 267       5.389  -4.946 -25.125  1.00 80.70           N  
ATOM   3530  CA  ASP A 267       4.378  -4.312 -25.977  1.00 80.70           C  
ATOM   3531  C   ASP A 267       3.291  -3.637 -25.100  1.00 80.70           C  
ATOM   3532  O   ASP A 267       2.854  -4.260 -24.131  1.00 80.70           O  
ATOM   3533  CB  ASP A 267       3.756  -5.382 -26.912  1.00 80.70           C  
ATOM   3534  CG  ASP A 267       3.041  -4.809 -28.142  1.00 80.70           C  
ATOM   3535  OD1 ASP A 267       1.839  -4.488 -28.019  1.00 80.70           O  
ATOM   3536  OD2 ASP A 267       3.748  -4.547 -29.140  1.00 80.70           O1-
ATOM   3537  H   ASP A 267       5.396  -5.958 -25.139  1.00 80.70           H  
ATOM   3538  HA  ASP A 267       4.914  -3.578 -26.578  1.00 80.70           H  
ATOM   3539  HB3 ASP A 267       3.064  -6.016 -26.355  1.00 80.70           H  
ATOM   3540  HB2 ASP A 267       4.535  -6.066 -27.255  1.00 80.70           H  
ATOM   3541  N   PRO A 268       2.862  -2.393 -25.434  1.00 78.71           N  
ATOM   3542  CA  PRO A 268       1.822  -1.671 -24.666  1.00 78.71           C  
ATOM   3543  C   PRO A 268       0.410  -2.293 -24.696  1.00 78.71           C  
ATOM   3544  O   PRO A 268      -0.418  -1.890 -23.882  1.00 78.71           O  
ATOM   3545  CB  PRO A 268       1.811  -0.268 -25.298  1.00 78.71           C  
ATOM   3546  CG  PRO A 268       2.233  -0.523 -26.734  1.00 78.71           C  
ATOM   3547  CD  PRO A 268       3.312  -1.582 -26.569  1.00 78.71           C  
ATOM   3548  HA  PRO A 268       2.124  -1.595 -23.620  1.00 78.71           H  
ATOM   3549  HB3 PRO A 268       2.549   0.364 -24.801  1.00 78.71           H  
ATOM   3550  HB2 PRO A 268       0.850   0.244 -25.235  1.00 78.71           H  
ATOM   3551  HG3 PRO A 268       2.571   0.364 -27.262  1.00 78.71           H  
ATOM   3552  HG2 PRO A 268       1.393  -0.939 -27.294  1.00 78.71           H  
ATOM   3553  HD2 PRO A 268       3.441  -2.136 -27.497  1.00 78.71           H  
ATOM   3554  HD3 PRO A 268       4.267  -1.123 -26.311  1.00 78.71           H  
ATOM   3555  N   GLN A 269       0.159  -3.243 -25.614  1.00 84.95           N  
ATOM   3556  CA  GLN A 269      -1.099  -3.981 -25.714  1.00 84.95           C  
ATOM   3557  C   GLN A 269      -1.035  -5.346 -25.007  1.00 84.95           C  
ATOM   3558  O   GLN A 269      -2.047  -6.043 -25.015  1.00 84.95           O  
ATOM   3559  CB  GLN A 269      -1.484  -4.178 -27.193  1.00 84.95           C  
ATOM   3560  CG  GLN A 269      -1.510  -2.878 -28.015  1.00 84.95           C  
ATOM   3561  CD  GLN A 269      -2.149  -3.119 -29.377  1.00 84.95           C  
ATOM   3562  NE2 GLN A 269      -1.331  -3.367 -30.400  1.00 84.95           N  
ATOM   3563  OE1 GLN A 269      -3.372  -3.098 -29.496  1.00 84.95           O  
ATOM   3564  H   GLN A 269       0.877  -3.512 -26.275  1.00 84.95           H  
ATOM   3565  HA  GLN A 269      -1.902  -3.414 -25.239  1.00 84.95           H  
ATOM   3566  HB3 GLN A 269      -2.474  -4.636 -27.230  1.00 84.95           H  
ATOM   3567  HB2 GLN A 269      -0.812  -4.895 -27.668  1.00 84.95           H  
ATOM   3568  HG3 GLN A 269      -0.504  -2.475 -28.142  1.00 84.95           H  
ATOM   3569  HG2 GLN A 269      -2.090  -2.115 -27.493  1.00 84.95           H  
ATOM   3570 HE22 GLN A 269      -1.718  -3.535 -31.320  1.00 84.95           H  
ATOM   3571 HE21 GLN A 269      -0.331  -3.400 -30.264  1.00 84.95           H  
ATOM   3572  N   TRP A 270       0.113  -5.722 -24.410  1.00 89.87           N  
ATOM   3573  CA  TRP A 270       0.249  -6.959 -23.642  1.00 89.87           C  
ATOM   3574  C   TRP A 270      -0.573  -6.899 -22.347  1.00 89.87           C  
ATOM   3575  O   TRP A 270      -0.314  -6.041 -21.501  1.00 89.87           O  
ATOM   3576  CB  TRP A 270       1.732  -7.258 -23.345  1.00 89.87           C  
ATOM   3577  CG  TRP A 270       1.998  -8.540 -22.604  1.00 89.87           C  
ATOM   3578  CD1 TRP A 270       2.028  -8.678 -21.258  1.00 89.87           C  
ATOM   3579  CD2 TRP A 270       2.204  -9.882 -23.145  1.00 89.87           C  
ATOM   3580  CE2 TRP A 270       2.355 -10.792 -22.055  1.00 89.87           C  
ATOM   3581  CE3 TRP A 270       2.289 -10.427 -24.447  1.00 89.87           C  
ATOM   3582  NE1 TRP A 270       2.241 -10.001 -20.933  1.00 89.87           N  
ATOM   3583  CH2 TRP A 270       2.659 -12.674 -23.556  1.00 89.87           C  
ATOM   3584  CZ2 TRP A 270       2.571 -12.167 -22.247  1.00 89.87           C  
ATOM   3585  CZ3 TRP A 270       2.519 -11.803 -24.654  1.00 89.87           C  
ATOM   3586  H   TRP A 270       0.920  -5.112 -24.430  1.00 89.87           H  
ATOM   3587  HA  TRP A 270      -0.129  -7.778 -24.257  1.00 89.87           H  
ATOM   3588  HB3 TRP A 270       2.178  -6.440 -22.776  1.00 89.87           H  
ATOM   3589  HB2 TRP A 270       2.277  -7.301 -24.287  1.00 89.87           H  
ATOM   3590  HD1 TRP A 270       1.892  -7.867 -20.557  1.00 89.87           H  
ATOM   3591  HE3 TRP A 270       2.196  -9.766 -25.295  1.00 89.87           H  
ATOM   3592  HE1 TRP A 270       2.319 -10.320 -19.974  1.00 89.87           H  
ATOM   3593  HH2 TRP A 270       2.833 -13.727 -23.719  1.00 89.87           H  
ATOM   3594  HZ2 TRP A 270       2.670 -12.826 -21.399  1.00 89.87           H  
ATOM   3595  HZ3 TRP A 270       2.589 -12.189 -25.660  1.00 89.87           H  
ATOM   3596  N   VAL A 271      -1.503  -7.855 -22.217  1.00 91.89           N  
ATOM   3597  CA  VAL A 271      -2.213  -8.144 -20.980  1.00 91.89           C  
ATOM   3598  C   VAL A 271      -1.787  -9.556 -20.556  1.00 91.89           C  
ATOM   3599  O   VAL A 271      -1.895 -10.496 -21.347  1.00 91.89           O  
ATOM   3600  CB  VAL A 271      -3.755  -8.114 -21.160  1.00 91.89           C  
ATOM   3601  CG1 VAL A 271      -4.522  -8.433 -19.863  1.00 91.89           C  
ATOM   3602  CG2 VAL A 271      -4.228  -6.740 -21.645  1.00 91.89           C  
ATOM   3603  H   VAL A 271      -1.646  -8.518 -22.966  1.00 91.89           H  
ATOM   3604  HA  VAL A 271      -1.946  -7.429 -20.200  1.00 91.89           H  
ATOM   3605  HB  VAL A 271      -4.037  -8.849 -21.917  1.00 91.89           H  
ATOM   3606 HG11 VAL A 271      -5.595  -8.432 -20.039  1.00 91.89           H  
ATOM   3607 HG12 VAL A 271      -4.278  -9.405 -19.455  1.00 91.89           H  
ATOM   3608 HG13 VAL A 271      -4.310  -7.697 -19.087  1.00 91.89           H  
ATOM   3609 HG21 VAL A 271      -5.300  -6.738 -21.840  1.00 91.89           H  
ATOM   3610 HG22 VAL A 271      -4.033  -5.995 -20.881  1.00 91.89           H  
ATOM   3611 HG23 VAL A 271      -3.722  -6.423 -22.555  1.00 91.89           H  
ATOM   3612  N   GLY A 272      -1.298  -9.662 -19.314  1.00 93.54           N  
ATOM   3613  CA  GLY A 272      -0.855 -10.909 -18.711  1.00 93.54           C  
ATOM   3614  C   GLY A 272      -1.999 -11.570 -17.935  1.00 93.54           C  
ATOM   3615  O   GLY A 272      -3.129 -11.088 -17.936  1.00 93.54           O  
ATOM   3616  H   GLY A 272      -1.203  -8.825 -18.751  1.00 93.54           H  
ATOM   3617  HA3 GLY A 272      -0.014 -10.713 -18.047  1.00 93.54           H  
ATOM   3618  HA2 GLY A 272      -0.510 -11.574 -19.499  1.00 93.54           H  
ATOM   3619  N   ALA A 273      -1.703 -12.694 -17.265  1.00 94.71           N  
ATOM   3620  CA  ALA A 273      -2.637 -13.482 -16.454  1.00 94.71           C  
ATOM   3621  C   ALA A 273      -2.939 -12.832 -15.087  1.00 94.71           C  
ATOM   3622  O   ALA A 273      -2.711 -13.453 -14.050  1.00 94.71           O  
ATOM   3623  CB  ALA A 273      -2.081 -14.912 -16.324  1.00 94.71           C  
ATOM   3624  H   ALA A 273      -0.751 -13.038 -17.291  1.00 94.71           H  
ATOM   3625  HA  ALA A 273      -3.587 -13.550 -16.983  1.00 94.71           H  
ATOM   3626  HB1 ALA A 273      -2.790 -15.567 -15.817  1.00 94.71           H  
ATOM   3627  HB2 ALA A 273      -1.886 -15.350 -17.303  1.00 94.71           H  
ATOM   3628  HB3 ALA A 273      -1.146 -14.932 -15.763  1.00 94.71           H  
ATOM   3629  N   TRP A 274      -3.467 -11.595 -15.112  1.00 95.09           N  
ATOM   3630  CA  TRP A 274      -3.821 -10.763 -13.956  1.00 95.09           C  
ATOM   3631  C   TRP A 274      -4.821 -11.426 -12.990  1.00 95.09           C  
ATOM   3632  O   TRP A 274      -4.751 -11.170 -11.793  1.00 95.09           O  
ATOM   3633  CB  TRP A 274      -4.366  -9.406 -14.460  1.00 95.09           C  
ATOM   3634  CG  TRP A 274      -5.659  -9.441 -15.231  1.00 95.09           C  
ATOM   3635  CD1 TRP A 274      -5.777  -9.619 -16.565  1.00 95.09           C  
ATOM   3636  CD2 TRP A 274      -7.026  -9.403 -14.721  1.00 95.09           C  
ATOM   3637  CE2 TRP A 274      -7.929  -9.606 -15.809  1.00 95.09           C  
ATOM   3638  CE3 TRP A 274      -7.598  -9.232 -13.441  1.00 95.09           C  
ATOM   3639  NE1 TRP A 274      -7.105  -9.738 -16.907  1.00 95.09           N  
ATOM   3640  CH2 TRP A 274      -9.858  -9.464 -14.345  1.00 95.09           C  
ATOM   3641  CZ2 TRP A 274      -9.325  -9.644 -15.635  1.00 95.09           C  
ATOM   3642  CZ3 TRP A 274      -8.992  -9.252 -13.254  1.00 95.09           C  
ATOM   3643  H   TRP A 274      -3.616 -11.166 -16.017  1.00 95.09           H  
ATOM   3644  HA  TRP A 274      -2.899 -10.574 -13.404  1.00 95.09           H  
ATOM   3645  HB3 TRP A 274      -3.608  -8.929 -15.078  1.00 95.09           H  
ATOM   3646  HB2 TRP A 274      -4.516  -8.740 -13.610  1.00 95.09           H  
ATOM   3647  HD1 TRP A 274      -4.946  -9.677 -17.246  1.00 95.09           H  
ATOM   3648  HE3 TRP A 274      -6.949  -9.080 -12.595  1.00 95.09           H  
ATOM   3649  HE1 TRP A 274      -7.408  -9.899 -17.856  1.00 95.09           H  
ATOM   3650  HH2 TRP A 274     -10.927  -9.483 -14.190  1.00 95.09           H  
ATOM   3651  HZ2 TRP A 274      -9.980  -9.804 -16.478  1.00 95.09           H  
ATOM   3652  HZ3 TRP A 274      -9.390  -9.099 -12.264  1.00 95.09           H  
ATOM   3653  N   TRP A 275      -5.712 -12.268 -13.529  1.00 95.81           N  
ATOM   3654  CA  TRP A 275      -6.741 -13.023 -12.821  1.00 95.81           C  
ATOM   3655  C   TRP A 275      -6.191 -14.209 -12.002  1.00 95.81           C  
ATOM   3656  O   TRP A 275      -6.838 -14.608 -11.035  1.00 95.81           O  
ATOM   3657  CB  TRP A 275      -7.755 -13.512 -13.875  1.00 95.81           C  
ATOM   3658  CG  TRP A 275      -7.176 -14.348 -14.983  1.00 95.81           C  
ATOM   3659  CD1 TRP A 275      -6.628 -13.870 -16.125  1.00 95.81           C  
ATOM   3660  CD2 TRP A 275      -6.983 -15.796 -15.024  1.00 95.81           C  
ATOM   3661  CE2 TRP A 275      -6.332 -16.133 -16.247  1.00 95.81           C  
ATOM   3662  CE3 TRP A 275      -7.294 -16.862 -14.150  1.00 95.81           C  
ATOM   3663  NE1 TRP A 275      -6.142 -14.920 -16.875  1.00 95.81           N  
ATOM   3664  CH2 TRP A 275      -6.352 -18.498 -15.704  1.00 95.81           C  
ATOM   3665  CZ2 TRP A 275      -6.026 -17.460 -16.596  1.00 95.81           C  
ATOM   3666  CZ3 TRP A 275      -6.982 -18.197 -14.481  1.00 95.81           C  
ATOM   3667  H   TRP A 275      -5.684 -12.415 -14.528  1.00 95.81           H  
ATOM   3668  HA  TRP A 275      -7.262 -12.356 -12.133  1.00 95.81           H  
ATOM   3669  HB3 TRP A 275      -8.252 -12.651 -14.326  1.00 95.81           H  
ATOM   3670  HB2 TRP A 275      -8.548 -14.087 -13.395  1.00 95.81           H  
ATOM   3671  HD1 TRP A 275      -6.596 -12.825 -16.399  1.00 95.81           H  
ATOM   3672  HE3 TRP A 275      -7.779 -16.637 -13.213  1.00 95.81           H  
ATOM   3673  HE1 TRP A 275      -5.736 -14.800 -17.795  1.00 95.81           H  
ATOM   3674  HH2 TRP A 275      -6.119 -19.522 -15.957  1.00 95.81           H  
ATOM   3675  HZ2 TRP A 275      -5.549 -17.680 -17.538  1.00 95.81           H  
ATOM   3676  HZ3 TRP A 275      -7.229 -18.994 -13.797  1.00 95.81           H  
ATOM   3677  N   LEU A 276      -5.040 -14.771 -12.415  1.00 96.01           N  
ATOM   3678  CA  LEU A 276      -4.473 -16.013 -11.881  1.00 96.01           C  
ATOM   3679  C   LEU A 276      -3.962 -15.881 -10.438  1.00 96.01           C  
ATOM   3680  O   LEU A 276      -4.193 -16.787  -9.639  1.00 96.01           O  
ATOM   3681  CB  LEU A 276      -3.382 -16.520 -12.853  1.00 96.01           C  
ATOM   3682  CG  LEU A 276      -2.670 -17.840 -12.472  1.00 96.01           C  
ATOM   3683  CD1 LEU A 276      -3.653 -19.021 -12.318  1.00 96.01           C  
ATOM   3684  CD2 LEU A 276      -1.532 -18.146 -13.468  1.00 96.01           C  
ATOM   3685  H   LEU A 276      -4.552 -14.371 -13.204  1.00 96.01           H  
ATOM   3686  HA  LEU A 276      -5.283 -16.746 -11.867  1.00 96.01           H  
ATOM   3687  HB3 LEU A 276      -2.621 -15.746 -12.947  1.00 96.01           H  
ATOM   3688  HB2 LEU A 276      -3.823 -16.633 -13.845  1.00 96.01           H  
ATOM   3689  HG  LEU A 276      -2.185 -17.694 -11.506  1.00 96.01           H  
ATOM   3690 HD11 LEU A 276      -3.287 -19.937 -12.781  1.00 96.01           H  
ATOM   3691 HD12 LEU A 276      -3.821 -19.244 -11.264  1.00 96.01           H  
ATOM   3692 HD13 LEU A 276      -4.624 -18.806 -12.763  1.00 96.01           H  
ATOM   3693 HD21 LEU A 276      -0.585 -18.282 -12.945  1.00 96.01           H  
ATOM   3694 HD22 LEU A 276      -1.713 -19.047 -14.054  1.00 96.01           H  
ATOM   3695 HD23 LEU A 276      -1.385 -17.334 -14.182  1.00 96.01           H  
ATOM   3696  N   GLY A 277      -3.308 -14.753 -10.118  1.00 96.56           N  
ATOM   3697  CA  GLY A 277      -2.806 -14.484  -8.773  1.00 96.56           C  
ATOM   3698  C   GLY A 277      -3.917 -14.000  -7.827  1.00 96.56           C  
ATOM   3699  O   GLY A 277      -3.722 -14.075  -6.617  1.00 96.56           O  
ATOM   3700  H   GLY A 277      -3.133 -14.054 -10.826  1.00 96.56           H  
ATOM   3701  HA3 GLY A 277      -2.008 -13.750  -8.815  1.00 96.56           H  
ATOM   3702  HA2 GLY A 277      -2.344 -15.380  -8.364  1.00 96.56           H  
ATOM   3703  N   TYR A 278      -5.079 -13.557  -8.349  1.00 97.85           N  
ATOM   3704  CA  TYR A 278      -6.292 -13.301  -7.563  1.00 97.85           C  
ATOM   3705  C   TYR A 278      -7.012 -14.602  -7.161  1.00 97.85           C  
ATOM   3706  O   TYR A 278      -7.625 -14.627  -6.096  1.00 97.85           O  
ATOM   3707  CB  TYR A 278      -7.250 -12.365  -8.330  1.00 97.85           C  
ATOM   3708  CG  TYR A 278      -6.853 -10.901  -8.389  1.00 97.85           C  
ATOM   3709  CD1 TYR A 278      -6.660 -10.159  -7.204  1.00 97.85           C  
ATOM   3710  CD2 TYR A 278      -6.713 -10.261  -9.635  1.00 97.85           C  
ATOM   3711  CE1 TYR A 278      -6.319  -8.793  -7.267  1.00 97.85           C  
ATOM   3712  CE2 TYR A 278      -6.341  -8.906  -9.701  1.00 97.85           C  
ATOM   3713  OH  TYR A 278      -5.842  -6.849  -8.591  1.00 97.85           O  
ATOM   3714  CZ  TYR A 278      -6.157  -8.171  -8.518  1.00 97.85           C  
ATOM   3715  H   TYR A 278      -5.182 -13.505  -9.352  1.00 97.85           H  
ATOM   3716  HA  TYR A 278      -5.996 -12.805  -6.637  1.00 97.85           H  
ATOM   3717  HB3 TYR A 278      -8.233 -12.384  -7.864  1.00 97.85           H  
ATOM   3718  HB2 TYR A 278      -7.403 -12.739  -9.341  1.00 97.85           H  
ATOM   3719  HD1 TYR A 278      -6.780 -10.632  -6.244  1.00 97.85           H  
ATOM   3720  HD2 TYR A 278      -6.894 -10.806 -10.547  1.00 97.85           H  
ATOM   3721  HE1 TYR A 278      -6.180  -8.227  -6.356  1.00 97.85           H  
ATOM   3722  HE2 TYR A 278      -6.217  -8.422 -10.657  1.00 97.85           H  
ATOM   3723  HH  TYR A 278      -5.600  -6.567  -9.478  1.00 97.85           H  
ATOM   3724  N   LEU A 279      -6.889 -15.673  -7.970  1.00 97.52           N  
ATOM   3725  CA  LEU A 279      -7.325 -17.017  -7.579  1.00 97.52           C  
ATOM   3726  C   LEU A 279      -6.429 -17.590  -6.469  1.00 97.52           C  
ATOM   3727  O   LEU A 279      -6.961 -18.118  -5.497  1.00 97.52           O  
ATOM   3728  CB  LEU A 279      -7.366 -17.977  -8.788  1.00 97.52           C  
ATOM   3729  CG  LEU A 279      -8.447 -17.664  -9.842  1.00 97.52           C  
ATOM   3730  CD1 LEU A 279      -8.330 -18.633 -11.028  1.00 97.52           C  
ATOM   3731  CD2 LEU A 279      -9.875 -17.687  -9.270  1.00 97.52           C  
ATOM   3732  H   LEU A 279      -6.391 -15.594  -8.845  1.00 97.52           H  
ATOM   3733  HA  LEU A 279      -8.332 -16.937  -7.171  1.00 97.52           H  
ATOM   3734  HB3 LEU A 279      -7.535 -18.995  -8.429  1.00 97.52           H  
ATOM   3735  HB2 LEU A 279      -6.388 -17.999  -9.267  1.00 97.52           H  
ATOM   3736  HG  LEU A 279      -8.259 -16.662 -10.229  1.00 97.52           H  
ATOM   3737 HD11 LEU A 279      -8.712 -18.169 -11.934  1.00 97.52           H  
ATOM   3738 HD12 LEU A 279      -7.297 -18.928 -11.217  1.00 97.52           H  
ATOM   3739 HD13 LEU A 279      -8.906 -19.544 -10.863  1.00 97.52           H  
ATOM   3740 HD21 LEU A 279     -10.598 -18.072  -9.990  1.00 97.52           H  
ATOM   3741 HD22 LEU A 279      -9.939 -18.316  -8.383  1.00 97.52           H  
ATOM   3742 HD23 LEU A 279     -10.199 -16.683  -8.996  1.00 97.52           H  
ATOM   3743  N   ILE A 280      -5.100 -17.442  -6.618  1.00 97.70           N  
ATOM   3744  CA  ILE A 280      -4.092 -17.903  -5.659  1.00 97.70           C  
ATOM   3745  C   ILE A 280      -4.179 -17.166  -4.306  1.00 97.70           C  
ATOM   3746  O   ILE A 280      -4.222 -17.833  -3.274  1.00 97.70           O  
ATOM   3747  CB  ILE A 280      -2.652 -17.791  -6.250  1.00 97.70           C  
ATOM   3748  CG1 ILE A 280      -2.476 -18.778  -7.431  1.00 97.70           C  
ATOM   3749  CG2 ILE A 280      -1.501 -17.974  -5.233  1.00 97.70           C  
ATOM   3750  CD1 ILE A 280      -1.290 -18.459  -8.352  1.00 97.70           C  
ATOM   3751  H   ILE A 280      -4.746 -16.999  -7.454  1.00 97.70           H  
ATOM   3752  HA  ILE A 280      -4.293 -18.959  -5.466  1.00 97.70           H  
ATOM   3753  HB  ILE A 280      -2.553 -16.782  -6.649  1.00 97.70           H  
ATOM   3754 HG13 ILE A 280      -3.374 -18.802  -8.047  1.00 97.70           H  
ATOM   3755 HG12 ILE A 280      -2.368 -19.791  -7.042  1.00 97.70           H  
ATOM   3756 HG21 ILE A 280      -0.528 -17.937  -5.721  1.00 97.70           H  
ATOM   3757 HG22 ILE A 280      -1.487 -17.189  -4.477  1.00 97.70           H  
ATOM   3758 HG23 ILE A 280      -1.577 -18.935  -4.722  1.00 97.70           H  
ATOM   3759 HD11 ILE A 280      -1.423 -18.931  -9.326  1.00 97.70           H  
ATOM   3760 HD12 ILE A 280      -1.186 -17.388  -8.523  1.00 97.70           H  
ATOM   3761 HD13 ILE A 280      -0.352 -18.826  -7.935  1.00 97.70           H  
ATOM   3762  N   ALA A 281      -4.248 -15.823  -4.337  1.00 97.55           N  
ATOM   3763  CA  ALA A 281      -4.394 -14.966  -3.157  1.00 97.55           C  
ATOM   3764  C   ALA A 281      -5.747 -15.128  -2.444  1.00 97.55           C  
ATOM   3765  O   ALA A 281      -5.788 -15.012  -1.220  1.00 97.55           O  
ATOM   3766  CB  ALA A 281      -4.175 -13.499  -3.558  1.00 97.55           C  
ATOM   3767  H   ALA A 281      -4.197 -15.342  -5.226  1.00 97.55           H  
ATOM   3768  HA  ALA A 281      -3.608 -15.240  -2.450  1.00 97.55           H  
ATOM   3769  HB1 ALA A 281      -4.233 -12.839  -2.693  1.00 97.55           H  
ATOM   3770  HB2 ALA A 281      -3.192 -13.357  -4.007  1.00 97.55           H  
ATOM   3771  HB3 ALA A 281      -4.920 -13.166  -4.282  1.00 97.55           H  
ATOM   3772  N   GLY A 282      -6.813 -15.419  -3.212  1.00 97.65           N  
ATOM   3773  CA  GLY A 282      -8.159 -15.653  -2.694  1.00 97.65           C  
ATOM   3774  C   GLY A 282      -8.265 -17.029  -2.025  1.00 97.65           C  
ATOM   3775  O   GLY A 282      -8.891 -17.133  -0.974  1.00 97.65           O  
ATOM   3776  H   GLY A 282      -6.696 -15.487  -4.214  1.00 97.65           H  
ATOM   3777  HA3 GLY A 282      -8.870 -15.591  -3.516  1.00 97.65           H  
ATOM   3778  HA2 GLY A 282      -8.422 -14.875  -1.977  1.00 97.65           H  
ATOM   3779  N   ILE A 283      -7.617 -18.063  -2.592  1.00 97.89           N  
ATOM   3780  CA  ILE A 283      -7.507 -19.407  -2.015  1.00 97.89           C  
ATOM   3781  C   ILE A 283      -6.654 -19.430  -0.730  1.00 97.89           C  
ATOM   3782  O   ILE A 283      -7.048 -20.090   0.228  1.00 97.89           O  
ATOM   3783  CB  ILE A 283      -6.965 -20.431  -3.061  1.00 97.89           C  
ATOM   3784  CG1 ILE A 283      -8.062 -20.756  -4.103  1.00 97.89           C  
ATOM   3785  CG2 ILE A 283      -6.383 -21.745  -2.490  1.00 97.89           C  
ATOM   3786  CD1 ILE A 283      -7.527 -21.368  -5.407  1.00 97.89           C  
ATOM   3787  H   ILE A 283      -7.135 -17.922  -3.470  1.00 97.89           H  
ATOM   3788  HA  ILE A 283      -8.514 -19.721  -1.731  1.00 97.89           H  
ATOM   3789  HB  ILE A 283      -6.148 -19.938  -3.591  1.00 97.89           H  
ATOM   3790 HG13 ILE A 283      -8.622 -19.855  -4.357  1.00 97.89           H  
ATOM   3791 HG12 ILE A 283      -8.793 -21.433  -3.660  1.00 97.89           H  
ATOM   3792 HG21 ILE A 283      -6.095 -22.433  -3.285  1.00 97.89           H  
ATOM   3793 HG22 ILE A 283      -5.482 -21.569  -1.902  1.00 97.89           H  
ATOM   3794 HG23 ILE A 283      -7.109 -22.259  -1.859  1.00 97.89           H  
ATOM   3795 HD11 ILE A 283      -8.170 -21.107  -6.248  1.00 97.89           H  
ATOM   3796 HD12 ILE A 283      -6.523 -21.012  -5.641  1.00 97.89           H  
ATOM   3797 HD13 ILE A 283      -7.490 -22.456  -5.345  1.00 97.89           H  
ATOM   3798  N   ILE A 284      -5.542 -18.672  -0.713  1.00 97.41           N  
ATOM   3799  CA  ILE A 284      -4.689 -18.461   0.462  1.00 97.41           C  
ATOM   3800  C   ILE A 284      -5.426 -17.744   1.615  1.00 97.41           C  
ATOM   3801  O   ILE A 284      -5.201 -18.100   2.769  1.00 97.41           O  
ATOM   3802  CB  ILE A 284      -3.378 -17.700   0.078  1.00 97.41           C  
ATOM   3803  CG1 ILE A 284      -2.422 -18.640  -0.692  1.00 97.41           C  
ATOM   3804  CG2 ILE A 284      -2.613 -17.028   1.241  1.00 97.41           C  
ATOM   3805  CD1 ILE A 284      -1.312 -17.907  -1.460  1.00 97.41           C  
ATOM   3806  H   ILE A 284      -5.269 -18.176  -1.552  1.00 97.41           H  
ATOM   3807  HA  ILE A 284      -4.409 -19.449   0.833  1.00 97.41           H  
ATOM   3808  HB  ILE A 284      -3.666 -16.900  -0.605  1.00 97.41           H  
ATOM   3809 HG13 ILE A 284      -2.982 -19.251  -1.402  1.00 97.41           H  
ATOM   3810 HG12 ILE A 284      -1.971 -19.348   0.004  1.00 97.41           H  
ATOM   3811 HG21 ILE A 284      -1.690 -16.558   0.902  1.00 97.41           H  
ATOM   3812 HG22 ILE A 284      -3.199 -16.234   1.698  1.00 97.41           H  
ATOM   3813 HG23 ILE A 284      -2.351 -17.748   2.016  1.00 97.41           H  
ATOM   3814 HD11 ILE A 284      -0.934 -18.527  -2.274  1.00 97.41           H  
ATOM   3815 HD12 ILE A 284      -1.669 -16.974  -1.896  1.00 97.41           H  
ATOM   3816 HD13 ILE A 284      -0.468 -17.673  -0.811  1.00 97.41           H  
ATOM   3817  N   SER A 285      -6.323 -16.799   1.281  1.00 96.43           N  
ATOM   3818  CA  SER A 285      -7.177 -16.084   2.233  1.00 96.43           C  
ATOM   3819  C   SER A 285      -8.275 -16.977   2.846  1.00 96.43           C  
ATOM   3820  O   SER A 285      -8.547 -16.841   4.038  1.00 96.43           O  
ATOM   3821  CB  SER A 285      -7.793 -14.853   1.545  1.00 96.43           C  
ATOM   3822  OG  SER A 285      -6.806 -13.875   1.292  1.00 96.43           O  
ATOM   3823  H   SER A 285      -6.448 -16.560   0.307  1.00 96.43           H  
ATOM   3824  HA  SER A 285      -6.552 -15.735   3.059  1.00 96.43           H  
ATOM   3825  HB3 SER A 285      -8.564 -14.399   2.169  1.00 96.43           H  
ATOM   3826  HB2 SER A 285      -8.261 -15.132   0.604  1.00 96.43           H  
ATOM   3827  HG  SER A 285      -6.273 -14.166   0.545  1.00 96.43           H  
ATOM   3828  N   LEU A 286      -8.849 -17.898   2.046  1.00 97.37           N  
ATOM   3829  CA  LEU A 286      -9.818 -18.905   2.499  1.00 97.37           C  
ATOM   3830  C   LEU A 286      -9.177 -19.974   3.402  1.00 97.37           C  
ATOM   3831  O   LEU A 286      -9.811 -20.383   4.371  1.00 97.37           O  
ATOM   3832  CB  LEU A 286     -10.492 -19.592   1.289  1.00 97.37           C  
ATOM   3833  CG  LEU A 286     -11.450 -18.703   0.469  1.00 97.37           C  
ATOM   3834  CD1 LEU A 286     -11.748 -19.352  -0.897  1.00 97.37           C  
ATOM   3835  CD2 LEU A 286     -12.735 -18.336   1.241  1.00 97.37           C  
ATOM   3836  H   LEU A 286      -8.584 -17.944   1.072  1.00 97.37           H  
ATOM   3837  HA  LEU A 286     -10.580 -18.395   3.090  1.00 97.37           H  
ATOM   3838  HB3 LEU A 286     -11.047 -20.472   1.620  1.00 97.37           H  
ATOM   3839  HB2 LEU A 286      -9.709 -19.972   0.633  1.00 97.37           H  
ATOM   3840  HG  LEU A 286     -10.942 -17.765   0.265  1.00 97.37           H  
ATOM   3841 HD11 LEU A 286     -12.788 -19.237  -1.205  1.00 97.37           H  
ATOM   3842 HD12 LEU A 286     -11.130 -18.898  -1.672  1.00 97.37           H  
ATOM   3843 HD13 LEU A 286     -11.528 -20.420  -0.901  1.00 97.37           H  
ATOM   3844 HD21 LEU A 286     -13.638 -18.718   0.766  1.00 97.37           H  
ATOM   3845 HD22 LEU A 286     -12.730 -18.725   2.259  1.00 97.37           H  
ATOM   3846 HD23 LEU A 286     -12.841 -17.253   1.305  1.00 97.37           H  
ATOM   3847  N   LEU A 287      -7.936 -20.388   3.090  1.00 96.87           N  
ATOM   3848  CA  LEU A 287      -7.133 -21.306   3.906  1.00 96.87           C  
ATOM   3849  C   LEU A 287      -6.699 -20.679   5.241  1.00 96.87           C  
ATOM   3850  O   LEU A 287      -6.633 -21.392   6.241  1.00 96.87           O  
ATOM   3851  CB  LEU A 287      -5.896 -21.768   3.105  1.00 96.87           C  
ATOM   3852  CG  LEU A 287      -6.206 -22.805   2.001  1.00 96.87           C  
ATOM   3853  CD1 LEU A 287      -4.999 -22.986   1.057  1.00 96.87           C  
ATOM   3854  CD2 LEU A 287      -6.703 -24.148   2.577  1.00 96.87           C  
ATOM   3855  H   LEU A 287      -7.491 -20.031   2.254  1.00 96.87           H  
ATOM   3856  HA  LEU A 287      -7.751 -22.172   4.146  1.00 96.87           H  
ATOM   3857  HB3 LEU A 287      -5.152 -22.202   3.776  1.00 96.87           H  
ATOM   3858  HB2 LEU A 287      -5.417 -20.890   2.670  1.00 96.87           H  
ATOM   3859  HG  LEU A 287      -7.015 -22.402   1.393  1.00 96.87           H  
ATOM   3860 HD11 LEU A 287      -5.322 -22.970   0.017  1.00 96.87           H  
ATOM   3861 HD12 LEU A 287      -4.260 -22.193   1.175  1.00 96.87           H  
ATOM   3862 HD13 LEU A 287      -4.479 -23.929   1.220  1.00 96.87           H  
ATOM   3863 HD21 LEU A 287      -6.192 -25.008   2.144  1.00 96.87           H  
ATOM   3864 HD22 LEU A 287      -6.567 -24.206   3.657  1.00 96.87           H  
ATOM   3865 HD23 LEU A 287      -7.767 -24.280   2.378  1.00 96.87           H  
ATOM   3866  N   ALA A 288      -6.448 -19.358   5.239  1.00 95.93           N  
ATOM   3867  CA  ALA A 288      -6.105 -18.569   6.421  1.00 95.93           C  
ATOM   3868  C   ALA A 288      -7.298 -18.321   7.364  1.00 95.93           C  
ATOM   3869  O   ALA A 288      -7.067 -17.958   8.515  1.00 95.93           O  
ATOM   3870  CB  ALA A 288      -5.458 -17.252   5.964  1.00 95.93           C  
ATOM   3871  H   ALA A 288      -6.504 -18.846   4.369  1.00 95.93           H  
ATOM   3872  HA  ALA A 288      -5.364 -19.131   6.989  1.00 95.93           H  
ATOM   3873  HB1 ALA A 288      -4.946 -16.764   6.790  1.00 95.93           H  
ATOM   3874  HB2 ALA A 288      -4.696 -17.424   5.205  1.00 95.93           H  
ATOM   3875  HB3 ALA A 288      -6.189 -16.556   5.551  1.00 95.93           H  
ATOM   3876  N   ALA A 289      -8.533 -18.556   6.885  1.00 96.50           N  
ATOM   3877  CA  ALA A 289      -9.758 -18.504   7.680  1.00 96.50           C  
ATOM   3878  C   ALA A 289      -9.993 -19.758   8.537  1.00 96.50           C  
ATOM   3879  O   ALA A 289     -10.690 -19.653   9.545  1.00 96.50           O  
ATOM   3880  CB  ALA A 289     -10.957 -18.325   6.738  1.00 96.50           C  
ATOM   3881  H   ALA A 289      -8.642 -18.842   5.922  1.00 96.50           H  
ATOM   3882  HA  ALA A 289      -9.706 -17.639   8.344  1.00 96.50           H  
ATOM   3883  HB1 ALA A 289     -11.859 -18.136   7.315  1.00 96.50           H  
ATOM   3884  HB2 ALA A 289     -10.818 -17.498   6.044  1.00 96.50           H  
ATOM   3885  HB3 ALA A 289     -11.150 -19.219   6.147  1.00 96.50           H  
ATOM   3886  N   VAL A 290      -9.455 -20.916   8.110  1.00 95.91           N  
ATOM   3887  CA  VAL A 290      -9.754 -22.236   8.678  1.00 95.91           C  
ATOM   3888  C   VAL A 290      -9.402 -22.435  10.176  1.00 95.91           C  
ATOM   3889  O   VAL A 290     -10.261 -22.970  10.878  1.00 95.91           O  
ATOM   3890  CB  VAL A 290      -9.153 -23.396   7.820  1.00 95.91           C  
ATOM   3891  CG1 VAL A 290      -9.302 -24.810   8.422  1.00 95.91           C  
ATOM   3892  CG2 VAL A 290      -9.741 -23.393   6.398  1.00 95.91           C  
ATOM   3893  H   VAL A 290      -8.877 -20.914   7.282  1.00 95.91           H  
ATOM   3894  HA  VAL A 290     -10.840 -22.334   8.613  1.00 95.91           H  
ATOM   3895  HB  VAL A 290      -8.084 -23.225   7.704  1.00 95.91           H  
ATOM   3896 HG11 VAL A 290      -8.944 -25.572   7.728  1.00 95.91           H  
ATOM   3897 HG12 VAL A 290      -8.725 -24.934   9.339  1.00 95.91           H  
ATOM   3898 HG13 VAL A 290     -10.346 -25.034   8.643  1.00 95.91           H  
ATOM   3899 HG21 VAL A 290      -9.311 -24.188   5.789  1.00 95.91           H  
ATOM   3900 HG22 VAL A 290     -10.822 -23.533   6.414  1.00 95.91           H  
ATOM   3901 HG23 VAL A 290      -9.535 -22.455   5.887  1.00 95.91           H  
ATOM   3902  N   PRO A 291      -8.221 -21.979  10.674  1.00 94.35           N  
ATOM   3903  CA  PRO A 291      -7.862 -22.129  12.102  1.00 94.35           C  
ATOM   3904  C   PRO A 291      -8.779 -21.375  13.081  1.00 94.35           C  
ATOM   3905  O   PRO A 291      -9.016 -21.866  14.183  1.00 94.35           O  
ATOM   3906  CB  PRO A 291      -6.416 -21.604  12.192  1.00 94.35           C  
ATOM   3907  CG  PRO A 291      -5.878 -21.688  10.776  1.00 94.35           C  
ATOM   3908  CD  PRO A 291      -7.106 -21.389   9.931  1.00 94.35           C  
ATOM   3909  HA  PRO A 291      -7.873 -23.195  12.338  1.00 94.35           H  
ATOM   3910  HB3 PRO A 291      -5.808 -22.168  12.900  1.00 94.35           H  
ATOM   3911  HB2 PRO A 291      -6.404 -20.561  12.514  1.00 94.35           H  
ATOM   3912  HG3 PRO A 291      -5.539 -22.706  10.576  1.00 94.35           H  
ATOM   3913  HG2 PRO A 291      -5.045 -21.010  10.587  1.00 94.35           H  
ATOM   3914  HD2 PRO A 291      -7.264 -20.312   9.864  1.00 94.35           H  
ATOM   3915  HD3 PRO A 291      -6.979 -21.779   8.924  1.00 94.35           H  
ATOM   3916  N   PHE A 292      -9.273 -20.206  12.645  1.00 94.53           N  
ATOM   3917  CA  PHE A 292     -10.097 -19.271  13.408  1.00 94.53           C  
ATOM   3918  C   PHE A 292     -11.470 -19.793  13.863  1.00 94.53           C  
ATOM   3919  O   PHE A 292     -11.989 -19.295  14.862  1.00 94.53           O  
ATOM   3920  CB  PHE A 292     -10.226 -17.969  12.603  1.00 94.53           C  
ATOM   3921  CG  PHE A 292      -8.978 -17.109  12.619  1.00 94.53           C  
ATOM   3922  CD1 PHE A 292      -8.735 -16.227  13.692  1.00 94.53           C  
ATOM   3923  CD2 PHE A 292      -7.962 -17.320  11.666  1.00 94.53           C  
ATOM   3924  CE1 PHE A 292      -7.542 -15.520  13.759  1.00 94.53           C  
ATOM   3925  CE2 PHE A 292      -6.773 -16.611  11.755  1.00 94.53           C  
ATOM   3926  CZ  PHE A 292      -6.568 -15.708  12.790  1.00 94.53           C  
ATOM   3927  H   PHE A 292      -9.031 -19.900  11.713  1.00 94.53           H  
ATOM   3928  HA  PHE A 292      -9.559 -19.041  14.328  1.00 94.53           H  
ATOM   3929  HB3 PHE A 292     -11.057 -17.385  12.974  1.00 94.53           H  
ATOM   3930  HB2 PHE A 292     -10.479 -18.187  11.568  1.00 94.53           H  
ATOM   3931  HD1 PHE A 292      -9.475 -16.102  14.464  1.00 94.53           H  
ATOM   3932  HD2 PHE A 292      -8.106 -18.037  10.871  1.00 94.53           H  
ATOM   3933  HE1 PHE A 292      -7.368 -14.827  14.568  1.00 94.53           H  
ATOM   3934  HE2 PHE A 292      -6.000 -16.777  11.022  1.00 94.53           H  
ATOM   3935  HZ  PHE A 292      -5.640 -15.161  12.853  1.00 94.53           H  
ATOM   3936  N   TRP A 293     -12.015 -20.795  13.153  1.00 93.90           N  
ATOM   3937  CA  TRP A 293     -13.252 -21.486  13.522  1.00 93.90           C  
ATOM   3938  C   TRP A 293     -13.091 -22.491  14.676  1.00 93.90           C  
ATOM   3939  O   TRP A 293     -14.087 -22.787  15.336  1.00 93.90           O  
ATOM   3940  CB  TRP A 293     -13.875 -22.140  12.275  1.00 93.90           C  
ATOM   3941  CG  TRP A 293     -14.446 -21.158  11.297  1.00 93.90           C  
ATOM   3942  CD1 TRP A 293     -13.829 -20.677  10.194  1.00 93.90           C  
ATOM   3943  CD2 TRP A 293     -15.717 -20.446  11.386  1.00 93.90           C  
ATOM   3944  CE2 TRP A 293     -15.809 -19.540  10.286  1.00 93.90           C  
ATOM   3945  CE3 TRP A 293     -16.802 -20.470  12.294  1.00 93.90           C  
ATOM   3946  NE1 TRP A 293     -14.630 -19.726   9.593  1.00 93.90           N  
ATOM   3947  CH2 TRP A 293     -17.985 -18.754  11.017  1.00 93.90           C  
ATOM   3948  CZ2 TRP A 293     -16.922 -18.702  10.096  1.00 93.90           C  
ATOM   3949  CZ3 TRP A 293     -17.924 -19.636  12.113  1.00 93.90           C  
ATOM   3950  H   TRP A 293     -11.531 -21.149  12.340  1.00 93.90           H  
ATOM   3951  HA  TRP A 293     -13.962 -20.744  13.886  1.00 93.90           H  
ATOM   3952  HB3 TRP A 293     -14.694 -22.798  12.570  1.00 93.90           H  
ATOM   3953  HB2 TRP A 293     -13.145 -22.775  11.770  1.00 93.90           H  
ATOM   3954  HD1 TRP A 293     -12.855 -20.996   9.855  1.00 93.90           H  
ATOM   3955  HE3 TRP A 293     -16.768 -21.138  13.141  1.00 93.90           H  
ATOM   3956  HE1 TRP A 293     -14.357 -19.237   8.753  1.00 93.90           H  
ATOM   3957  HH2 TRP A 293     -18.845 -18.114  10.884  1.00 93.90           H  
ATOM   3958  HZ2 TRP A 293     -16.958 -18.023   9.257  1.00 93.90           H  
ATOM   3959  HZ3 TRP A 293     -18.739 -19.672  12.819  1.00 93.90           H  
ATOM   3960  N   TYR A 294     -11.860 -22.973  14.915  1.00 92.55           N  
ATOM   3961  CA  TYR A 294     -11.532 -23.922  15.984  1.00 92.55           C  
ATOM   3962  C   TYR A 294     -10.987 -23.232  17.250  1.00 92.55           C  
ATOM   3963  O   TYR A 294     -10.971 -23.866  18.304  1.00 92.55           O  
ATOM   3964  CB  TYR A 294     -10.529 -24.960  15.441  1.00 92.55           C  
ATOM   3965  CG  TYR A 294     -11.037 -25.730  14.232  1.00 92.55           C  
ATOM   3966  CD1 TYR A 294     -12.058 -26.693  14.383  1.00 92.55           C  
ATOM   3967  CD2 TYR A 294     -10.513 -25.467  12.951  1.00 92.55           C  
ATOM   3968  CE1 TYR A 294     -12.558 -27.379  13.258  1.00 92.55           C  
ATOM   3969  CE2 TYR A 294     -11.013 -26.151  11.826  1.00 92.55           C  
ATOM   3970  OH  TYR A 294     -12.524 -27.763  10.885  1.00 92.55           O  
ATOM   3971  CZ  TYR A 294     -12.038 -27.106  11.978  1.00 92.55           C  
ATOM   3972  H   TYR A 294     -11.087 -22.676  14.335  1.00 92.55           H  
ATOM   3973  HA  TYR A 294     -12.433 -24.460  16.285  1.00 92.55           H  
ATOM   3974  HB3 TYR A 294     -10.283 -25.684  16.220  1.00 92.55           H  
ATOM   3975  HB2 TYR A 294      -9.589 -24.469  15.182  1.00 92.55           H  
ATOM   3976  HD1 TYR A 294     -12.467 -26.899  15.360  1.00 92.55           H  
ATOM   3977  HD2 TYR A 294      -9.732 -24.731  12.825  1.00 92.55           H  
ATOM   3978  HE1 TYR A 294     -13.344 -28.110  13.383  1.00 92.55           H  
ATOM   3979  HE2 TYR A 294     -10.611 -25.940  10.848  1.00 92.55           H  
ATOM   3980  HH  TYR A 294     -13.215 -28.395  11.099  1.00 92.55           H  
ATOM   3981  N   LEU A 295     -10.567 -21.959  17.138  1.00 91.43           N  
ATOM   3982  CA  LEU A 295     -10.062 -21.136  18.241  1.00 91.43           C  
ATOM   3983  C   LEU A 295     -11.237 -20.635  19.117  1.00 91.43           C  
ATOM   3984  O   LEU A 295     -12.190 -20.084  18.561  1.00 91.43           O  
ATOM   3985  CB  LEU A 295      -9.288 -19.951  17.621  1.00 91.43           C  
ATOM   3986  CG  LEU A 295      -7.893 -20.350  17.081  1.00 91.43           C  
ATOM   3987  CD1 LEU A 295      -7.350 -19.306  16.083  1.00 91.43           C  
ATOM   3988  CD2 LEU A 295      -6.898 -20.657  18.224  1.00 91.43           C  
ATOM   3989  H   LEU A 295     -10.614 -21.505  16.237  1.00 91.43           H  
ATOM   3990  HA  LEU A 295      -9.368 -21.753  18.807  1.00 91.43           H  
ATOM   3991  HB3 LEU A 295      -9.166 -19.146  18.349  1.00 91.43           H  
ATOM   3992  HB2 LEU A 295      -9.890 -19.528  16.815  1.00 91.43           H  
ATOM   3993  HG  LEU A 295      -8.009 -21.274  16.515  1.00 91.43           H  
ATOM   3994 HD11 LEU A 295      -6.355 -18.954  16.340  1.00 91.43           H  
ATOM   3995 HD12 LEU A 295      -7.277 -19.729  15.081  1.00 91.43           H  
ATOM   3996 HD13 LEU A 295      -7.989 -18.425  16.017  1.00 91.43           H  
ATOM   3997 HD21 LEU A 295      -5.948 -20.135  18.118  1.00 91.43           H  
ATOM   3998 HD22 LEU A 295      -7.298 -20.387  19.201  1.00 91.43           H  
ATOM   3999 HD23 LEU A 295      -6.668 -21.723  18.256  1.00 91.43           H  
ATOM   4000  N   PRO A 296     -11.175 -20.850  20.456  1.00 88.76           N  
ATOM   4001  CA  PRO A 296     -12.266 -20.478  21.382  1.00 88.76           C  
ATOM   4002  C   PRO A 296     -12.387 -18.957  21.605  1.00 88.76           C  
ATOM   4003  O   PRO A 296     -11.466 -18.215  21.268  1.00 88.76           O  
ATOM   4004  CB  PRO A 296     -11.879 -21.208  22.679  1.00 88.76           C  
ATOM   4005  CG  PRO A 296     -10.361 -21.229  22.663  1.00 88.76           C  
ATOM   4006  CD  PRO A 296     -10.042 -21.431  21.187  1.00 88.76           C  
ATOM   4007  HA  PRO A 296     -13.223 -20.854  21.014  1.00 88.76           H  
ATOM   4008  HB3 PRO A 296     -12.260 -22.230  22.646  1.00 88.76           H  
ATOM   4009  HB2 PRO A 296     -12.275 -20.745  23.585  1.00 88.76           H  
ATOM   4010  HG3 PRO A 296      -9.925 -21.991  23.310  1.00 88.76           H  
ATOM   4011  HG2 PRO A 296      -9.990 -20.257  22.993  1.00 88.76           H  
ATOM   4012  HD2 PRO A 296      -9.089 -20.966  20.932  1.00 88.76           H  
ATOM   4013  HD3 PRO A 296      -9.983 -22.497  20.957  1.00 88.76           H  
ATOM   4014  N   LYS A 297     -13.516 -18.520  22.194  1.00 86.69           N  
ATOM   4015  CA  LYS A 297     -13.784 -17.112  22.531  1.00 86.69           C  
ATOM   4016  C   LYS A 297     -12.757 -16.496  23.504  1.00 86.69           C  
ATOM   4017  O   LYS A 297     -12.501 -15.294  23.420  1.00 86.69           O  
ATOM   4018  CB  LYS A 297     -15.228 -16.970  23.068  1.00 86.69           C  
ATOM   4019  CG  LYS A 297     -15.637 -15.522  23.407  1.00 86.69           C  
ATOM   4020  CD  LYS A 297     -17.142 -15.341  23.648  1.00 86.69           C  
ATOM   4021  CE  LYS A 297     -17.492 -13.871  23.940  1.00 86.69           C  
ATOM   4022  NZ  LYS A 297     -18.931 -13.682  24.191  1.00 86.69           N1+
ATOM   4023  H   LYS A 297     -14.232 -19.183  22.452  1.00 86.69           H  
ATOM   4024  HA  LYS A 297     -13.720 -16.549  21.598  1.00 86.69           H  
ATOM   4025  HB3 LYS A 297     -15.363 -17.598  23.950  1.00 86.69           H  
ATOM   4026  HB2 LYS A 297     -15.917 -17.357  22.320  1.00 86.69           H  
ATOM   4027  HG3 LYS A 297     -15.317 -14.857  22.605  1.00 86.69           H  
ATOM   4028  HG2 LYS A 297     -15.106 -15.191  24.301  1.00 86.69           H  
ATOM   4029  HD3 LYS A 297     -17.449 -15.974  24.482  1.00 86.69           H  
ATOM   4030  HD2 LYS A 297     -17.692 -15.690  22.772  1.00 86.69           H  
ATOM   4031  HE3 LYS A 297     -17.204 -13.241  23.098  1.00 86.69           H  
ATOM   4032  HE2 LYS A 297     -16.940 -13.513  24.810  1.00 86.69           H  
ATOM   4033  HZ1 LYS A 297     -19.115 -12.700  24.352  1.00 86.69           H  
ATOM   4034  HZ2 LYS A 297     -19.462 -13.993  23.390  1.00 86.69           H  
ATOM   4035  HZ3 LYS A 297     -19.207 -14.213  25.005  1.00 86.69           H  
ATOM   4036  N   SER A 298     -12.181 -17.331  24.382  1.00 81.05           N  
ATOM   4037  CA  SER A 298     -11.166 -16.942  25.350  1.00 81.05           C  
ATOM   4038  C   SER A 298     -10.205 -18.108  25.611  1.00 81.05           C  
ATOM   4039  O   SER A 298     -10.646 -19.253  25.725  1.00 81.05           O  
ATOM   4040  CB  SER A 298     -11.846 -16.417  26.636  1.00 81.05           C  
ATOM   4041  OG  SER A 298     -12.569 -17.424  27.320  1.00 81.05           O  
ATOM   4042  H   SER A 298     -12.436 -18.308  24.388  1.00 81.05           H  
ATOM   4043  HA  SER A 298     -10.579 -16.136  24.910  1.00 81.05           H  
ATOM   4044  HB3 SER A 298     -12.519 -15.590  26.406  1.00 81.05           H  
ATOM   4045  HB2 SER A 298     -11.094 -16.022  27.320  1.00 81.05           H  
ATOM   4046  HG  SER A 298     -11.951 -18.095  27.622  1.00 81.05           H  
ATOM   4047  N   LEU A 299      -8.912 -17.772  25.736  1.00 79.69           N  
ATOM   4048  CA  LEU A 299      -7.857 -18.694  26.159  1.00 79.69           C  
ATOM   4049  C   LEU A 299      -7.752 -18.684  27.700  1.00 79.69           C  
ATOM   4050  O   LEU A 299      -8.111 -17.673  28.312  1.00 79.69           O  
ATOM   4051  CB  LEU A 299      -6.505 -18.243  25.556  1.00 79.69           C  
ATOM   4052  CG  LEU A 299      -6.481 -18.081  24.021  1.00 79.69           C  
ATOM   4053  CD1 LEU A 299      -5.130 -17.511  23.550  1.00 79.69           C  
ATOM   4054  CD2 LEU A 299      -6.845 -19.387  23.287  1.00 79.69           C  
ATOM   4055  H   LEU A 299      -8.633 -16.807  25.632  1.00 79.69           H  
ATOM   4056  HA  LEU A 299      -8.103 -19.688  25.787  1.00 79.69           H  
ATOM   4057  HB3 LEU A 299      -5.728 -18.952  25.846  1.00 79.69           H  
ATOM   4058  HB2 LEU A 299      -6.217 -17.295  26.010  1.00 79.69           H  
ATOM   4059  HG  LEU A 299      -7.229 -17.336  23.753  1.00 79.69           H  
ATOM   4060 HD11 LEU A 299      -4.659 -18.125  22.785  1.00 79.69           H  
ATOM   4061 HD12 LEU A 299      -5.258 -16.514  23.128  1.00 79.69           H  
ATOM   4062 HD13 LEU A 299      -4.415 -17.426  24.368  1.00 79.69           H  
ATOM   4063 HD21 LEU A 299      -6.240 -19.558  22.398  1.00 79.69           H  
ATOM   4064 HD22 LEU A 299      -6.729 -20.257  23.931  1.00 79.69           H  
ATOM   4065 HD23 LEU A 299      -7.882 -19.364  22.957  1.00 79.69           H  
ATOM   4066  N   PRO A 300      -7.193 -19.759  28.306  1.00 69.37           N  
ATOM   4067  CA  PRO A 300      -6.703 -19.729  29.700  1.00 69.37           C  
ATOM   4068  C   PRO A 300      -5.659 -18.618  29.935  1.00 69.37           C  
ATOM   4069  O   PRO A 300      -4.570 -18.669  29.362  1.00 69.37           O  
ATOM   4070  CB  PRO A 300      -6.125 -21.142  29.922  1.00 69.37           C  
ATOM   4071  CG  PRO A 300      -6.819 -22.013  28.889  1.00 69.37           C  
ATOM   4072  CD  PRO A 300      -6.979 -21.075  27.701  1.00 69.37           C  
ATOM   4073  HA  PRO A 300      -7.567 -19.587  30.352  1.00 69.37           H  
ATOM   4074  HB3 PRO A 300      -6.288 -21.504  30.938  1.00 69.37           H  
ATOM   4075  HB2 PRO A 300      -5.050 -21.169  29.738  1.00 69.37           H  
ATOM   4076  HG3 PRO A 300      -7.805 -22.298  29.259  1.00 69.37           H  
ATOM   4077  HG2 PRO A 300      -6.274 -22.926  28.650  1.00 69.37           H  
ATOM   4078  HD2 PRO A 300      -6.070 -21.051  27.099  1.00 69.37           H  
ATOM   4079  HD3 PRO A 300      -7.805 -21.409  27.071  1.00 69.37           H  
ATOM   4080  N   ARG A 301      -6.048 -17.607  30.727  1.00 62.74           N  
ATOM   4081  CA  ARG A 301      -5.262 -16.402  30.998  1.00 62.74           C  
ATOM   4082  C   ARG A 301      -4.055 -16.702  31.905  1.00 62.74           C  
ATOM   4083  O   ARG A 301      -4.167 -17.542  32.799  1.00 62.74           O  
ATOM   4084  CB  ARG A 301      -6.206 -15.358  31.630  1.00 62.74           C  
ATOM   4085  CG  ARG A 301      -5.707 -13.903  31.570  1.00 62.74           C  
ATOM   4086  CD  ARG A 301      -6.678 -12.951  32.290  1.00 62.74           C  
ATOM   4087  NE  ARG A 301      -6.472 -11.540  31.919  1.00 62.74           N  
ATOM   4088  NH1 ARG A 301      -7.975 -10.584  33.460  1.00 62.74           N  
ATOM   4089  NH2 ARG A 301      -6.894  -9.264  31.909  1.00 62.74           N1+
ATOM   4090  CZ  ARG A 301      -7.113 -10.474  32.437  1.00 62.74           C  
ATOM   4091  H   ARG A 301      -6.961 -17.641  31.155  1.00 62.74           H  
ATOM   4092  HA  ARG A 301      -4.908 -16.020  30.037  1.00 62.74           H  
ATOM   4093  HB3 ARG A 301      -6.436 -15.636  32.660  1.00 62.74           H  
ATOM   4094  HB2 ARG A 301      -7.159 -15.386  31.097  1.00 62.74           H  
ATOM   4095  HG3 ARG A 301      -5.495 -13.585  30.548  1.00 62.74           H  
ATOM   4096  HG2 ARG A 301      -4.757 -13.870  32.105  1.00 62.74           H  
ATOM   4097  HD3 ARG A 301      -6.438 -12.990  33.353  1.00 62.74           H  
ATOM   4098  HD2 ARG A 301      -7.718 -13.264  32.194  1.00 62.74           H  
ATOM   4099  HE  ARG A 301      -5.839 -11.386  31.147  1.00 62.74           H  
ATOM   4100 HH12 ARG A 301      -8.451  -9.772  33.828  1.00 62.74           H  
ATOM   4101 HH11 ARG A 301      -8.152 -11.489  33.873  1.00 62.74           H  
ATOM   4102 HH22 ARG A 301      -7.374  -8.453  32.272  1.00 62.74           H  
ATOM   4103 HH21 ARG A 301      -6.266  -9.154  31.127  1.00 62.74           H  
ATOM   4104  N   SER A 302      -2.934 -15.995  31.673  1.00 55.50           N  
ATOM   4105  CA  SER A 302      -1.722 -16.084  32.490  1.00 55.50           C  
ATOM   4106  C   SER A 302      -1.969 -15.602  33.935  1.00 55.50           C  
ATOM   4107  O   SER A 302      -2.419 -14.473  34.137  1.00 55.50           O  
ATOM   4108  CB  SER A 302      -0.563 -15.349  31.778  1.00 55.50           C  
ATOM   4109  OG  SER A 302      -0.739 -13.946  31.722  1.00 55.50           O  
ATOM   4110  H   SER A 302      -2.911 -15.316  30.926  1.00 55.50           H  
ATOM   4111  HA  SER A 302      -1.449 -17.141  32.526  1.00 55.50           H  
ATOM   4112  HB3 SER A 302      -0.439 -15.727  30.763  1.00 55.50           H  
ATOM   4113  HB2 SER A 302       0.375 -15.547  32.299  1.00 55.50           H  
ATOM   4114  HG  SER A 302      -0.693 -13.595  32.616  1.00 55.50           H  
ATOM   4115  N   GLN A 303      -1.678 -16.489  34.903  1.00 47.11           N  
ATOM   4116  CA  GLN A 303      -1.920 -16.308  36.342  1.00 47.11           C  
ATOM   4117  C   GLN A 303      -1.121 -15.168  37.004  1.00 47.11           C  
ATOM   4118  O   GLN A 303      -1.501 -14.723  38.087  1.00 47.11           O  
ATOM   4119  CB  GLN A 303      -1.663 -17.646  37.067  1.00 47.11           C  
ATOM   4120  CG  GLN A 303      -2.686 -18.742  36.705  1.00 47.11           C  
ATOM   4121  CD  GLN A 303      -2.434 -20.065  37.435  1.00 47.11           C  
ATOM   4122  NE2 GLN A 303      -3.494 -20.847  37.649  1.00 47.11           N  
ATOM   4123  OE1 GLN A 303      -1.301 -20.398  37.777  1.00 47.11           O  
ATOM   4124  H   GLN A 303      -1.322 -17.397  34.640  1.00 47.11           H  
ATOM   4125  HA  GLN A 303      -2.975 -16.053  36.462  1.00 47.11           H  
ATOM   4126  HB3 GLN A 303      -1.691 -17.489  38.147  1.00 47.11           H  
ATOM   4127  HB2 GLN A 303      -0.652 -17.989  36.840  1.00 47.11           H  
ATOM   4128  HG3 GLN A 303      -2.666 -18.942  35.633  1.00 47.11           H  
ATOM   4129  HG2 GLN A 303      -3.692 -18.390  36.938  1.00 47.11           H  
ATOM   4130 HE22 GLN A 303      -3.379 -21.734  38.117  1.00 47.11           H  
ATOM   4131 HE21 GLN A 303      -4.415 -20.554  37.356  1.00 47.11           H  
ATOM   4132  N   SER A 304      -0.061 -14.692  36.328  1.00 49.20           N  
ATOM   4133  CA  SER A 304       0.772 -13.545  36.697  1.00 49.20           C  
ATOM   4134  C   SER A 304       0.025 -12.200  36.824  1.00 49.20           C  
ATOM   4135  O   SER A 304       0.557 -11.288  37.456  1.00 49.20           O  
ATOM   4136  CB  SER A 304       1.927 -13.456  35.676  1.00 49.20           C  
ATOM   4137  OG  SER A 304       1.470 -13.122  34.376  1.00 49.20           O  
ATOM   4138  H   SER A 304       0.166 -15.113  35.439  1.00 49.20           H  
ATOM   4139  HA  SER A 304       1.203 -13.765  37.676  1.00 49.20           H  
ATOM   4140  HB3 SER A 304       2.470 -14.401  35.628  1.00 49.20           H  
ATOM   4141  HB2 SER A 304       2.649 -12.700  35.990  1.00 49.20           H  
ATOM   4142  HG  SER A 304       2.235 -12.990  33.810  1.00 49.20           H  
ATOM   4143  N   ARG A 305      -1.174 -12.099  36.224  1.00 47.87           N  
ATOM   4144  CA  ARG A 305      -1.975 -10.879  36.152  1.00 47.87           C  
ATOM   4145  C   ARG A 305      -3.047 -10.786  37.261  1.00 47.87           C  
ATOM   4146  O   ARG A 305      -3.662  -9.729  37.394  1.00 47.87           O  
ATOM   4147  CB  ARG A 305      -2.554 -10.804  34.721  1.00 47.87           C  
ATOM   4148  CG  ARG A 305      -2.962  -9.394  34.257  1.00 47.87           C  
ATOM   4149  CD  ARG A 305      -3.118  -9.324  32.729  1.00 47.87           C  
ATOM   4150  NE  ARG A 305      -3.595  -8.006  32.274  1.00 47.87           N  
ATOM   4151  NH1 ARG A 305      -3.734  -8.476  29.967  1.00 47.87           N  
ATOM   4152  NH2 ARG A 305      -4.293  -6.386  30.778  1.00 47.87           N1+
ATOM   4153  CZ  ARG A 305      -3.869  -7.636  31.007  1.00 47.87           C  
ATOM   4154  H   ARG A 305      -1.542 -12.901  35.730  1.00 47.87           H  
ATOM   4155  HA  ARG A 305      -1.308 -10.025  36.286  1.00 47.87           H  
ATOM   4156  HB3 ARG A 305      -3.389 -11.498  34.609  1.00 47.87           H  
ATOM   4157  HB2 ARG A 305      -1.789 -11.155  34.026  1.00 47.87           H  
ATOM   4158  HG3 ARG A 305      -2.137  -8.731  34.530  1.00 47.87           H  
ATOM   4159  HG2 ARG A 305      -3.841  -9.012  34.777  1.00 47.87           H  
ATOM   4160  HD3 ARG A 305      -3.712 -10.153  32.341  1.00 47.87           H  
ATOM   4161  HD2 ARG A 305      -2.125  -9.417  32.286  1.00 47.87           H  
ATOM   4162  HE  ARG A 305      -3.650  -7.300  32.994  1.00 47.87           H  
ATOM   4163 HH12 ARG A 305      -3.922  -8.168  29.023  1.00 47.87           H  
ATOM   4164 HH11 ARG A 305      -3.370  -9.408  30.111  1.00 47.87           H  
ATOM   4165 HH22 ARG A 305      -4.519  -6.090  29.840  1.00 47.87           H  
ATOM   4166 HH21 ARG A 305      -4.360  -5.720  31.536  1.00 47.87           H  
ATOM   4167  N   GLU A 306      -3.244 -11.865  38.043  1.00 44.33           N  
ATOM   4168  CA  GLU A 306      -4.194 -11.922  39.161  1.00 44.33           C  
ATOM   4169  C   GLU A 306      -3.594 -11.453  40.499  1.00 44.33           C  
ATOM   4170  O   GLU A 306      -4.325 -10.871  41.301  1.00 44.33           O  
ATOM   4171  CB  GLU A 306      -4.761 -13.350  39.302  1.00 44.33           C  
ATOM   4172  CG  GLU A 306      -5.625 -13.786  38.097  1.00 44.33           C  
ATOM   4173  CD  GLU A 306      -6.349 -15.135  38.258  1.00 44.33           C  
ATOM   4174  OE1 GLU A 306      -7.287 -15.357  37.460  1.00 44.33           O  
ATOM   4175  OE2 GLU A 306      -5.972 -15.929  39.149  1.00 44.33           O1-
ATOM   4176  H   GLU A 306      -2.699 -12.701  37.883  1.00 44.33           H  
ATOM   4177  HA  GLU A 306      -5.032 -11.257  38.945  1.00 44.33           H  
ATOM   4178  HB3 GLU A 306      -5.356 -13.415  40.214  1.00 44.33           H  
ATOM   4179  HB2 GLU A 306      -3.937 -14.055  39.431  1.00 44.33           H  
ATOM   4180  HG3 GLU A 306      -5.003 -13.848  37.203  1.00 44.33           H  
ATOM   4181  HG2 GLU A 306      -6.371 -13.015  37.899  1.00 44.33           H  
ATOM   4182  N   ASP A 307      -2.292 -11.707  40.720  1.00 38.32           N  
ATOM   4183  CA  ASP A 307      -1.575 -11.395  41.968  1.00 38.32           C  
ATOM   4184  C   ASP A 307      -1.166  -9.914  42.110  1.00 38.32           C  
ATOM   4185  O   ASP A 307      -0.637  -9.545  43.159  1.00 38.32           O  
ATOM   4186  CB  ASP A 307      -0.351 -12.322  42.196  1.00 38.32           C  
ATOM   4187  CG  ASP A 307      -0.643 -13.834  42.269  1.00 38.32           C  
ATOM   4188  OD1 ASP A 307      -1.797 -14.219  42.566  1.00 38.32           O  
ATOM   4189  OD2 ASP A 307       0.343 -14.593  42.149  1.00 38.32           O1-
ATOM   4190  H   ASP A 307      -1.760 -12.198  40.017  1.00 38.32           H  
ATOM   4191  HA  ASP A 307      -2.269 -11.570  42.794  1.00 38.32           H  
ATOM   4192  HB3 ASP A 307       0.154 -12.054  43.124  1.00 38.32           H  
ATOM   4193  HB2 ASP A 307       0.367 -12.161  41.389  1.00 38.32           H  
ATOM   4194  N   SER A 308      -1.427  -9.090  41.084  1.00 35.23           N  
ATOM   4195  CA  SER A 308      -1.174  -7.654  41.083  1.00 35.23           C  
ATOM   4196  C   SER A 308      -2.500  -6.885  41.213  1.00 35.23           C  
ATOM   4197  O   SER A 308      -3.359  -6.989  40.336  1.00 35.23           O  
ATOM   4198  CB  SER A 308      -0.368  -7.298  39.813  1.00 35.23           C  
ATOM   4199  OG  SER A 308      -1.085  -7.526  38.613  1.00 35.23           O  
ATOM   4200  H   SER A 308      -1.873  -9.457  40.254  1.00 35.23           H  
ATOM   4201  HA  SER A 308      -0.543  -7.386  41.934  1.00 35.23           H  
ATOM   4202  HB3 SER A 308       0.554  -7.879  39.779  1.00 35.23           H  
ATOM   4203  HB2 SER A 308      -0.067  -6.251  39.847  1.00 35.23           H  
ATOM   4204  HG  SER A 308      -1.888  -6.998  38.634  1.00 35.23           H  
ATOM   4205  N   ASN A 309      -2.615  -6.081  42.288  1.00 36.50           N  
ATOM   4206  CA  ASN A 309      -3.715  -5.127  42.518  1.00 36.50           C  
ATOM   4207  C   ASN A 309      -3.590  -3.843  41.671  1.00 36.50           C  
ATOM   4208  O   ASN A 309      -4.409  -2.939  41.841  1.00 36.50           O  
ATOM   4209  CB  ASN A 309      -3.814  -4.798  44.029  1.00 36.50           C  
ATOM   4210  CG  ASN A 309      -4.369  -5.941  44.887  1.00 36.50           C  
ATOM   4211  ND2 ASN A 309      -3.964  -5.992  46.157  1.00 36.50           N  
ATOM   4212  OD1 ASN A 309      -5.178  -6.746  44.431  1.00 36.50           O  
ATOM   4213  H   ASN A 309      -1.873  -6.066  42.972  1.00 36.50           H  
ATOM   4214  HA  ASN A 309      -4.631  -5.636  42.206  1.00 36.50           H  
ATOM   4215  HB3 ASN A 309      -4.500  -3.965  44.188  1.00 36.50           H  
ATOM   4216  HB2 ASN A 309      -2.845  -4.468  44.410  1.00 36.50           H  
ATOM   4217 HD22 ASN A 309      -4.312  -6.719  46.765  1.00 36.50           H  
ATOM   4218 HD21 ASN A 309      -3.315  -5.309  46.520  1.00 36.50           H  
ATOM   4219  N   SER A 310      -2.615  -3.795  40.746  1.00 35.79           N  
ATOM   4220  CA  SER A 310      -2.536  -2.832  39.654  1.00 35.79           C  
ATOM   4221  C   SER A 310      -3.663  -3.090  38.634  1.00 35.79           C  
ATOM   4222  O   SER A 310      -3.483  -3.842  37.674  1.00 35.79           O  
ATOM   4223  CB  SER A 310      -1.110  -2.861  39.058  1.00 35.79           C  
ATOM   4224  OG  SER A 310      -0.786  -4.094  38.445  1.00 35.79           O  
ATOM   4225  H   SER A 310      -1.978  -4.575  40.673  1.00 35.79           H  
ATOM   4226  HA  SER A 310      -2.684  -1.835  40.076  1.00 35.79           H  
ATOM   4227  HB3 SER A 310      -0.372  -2.655  39.835  1.00 35.79           H  
ATOM   4228  HB2 SER A 310      -1.003  -2.072  38.314  1.00 35.79           H  
ATOM   4229  HG  SER A 310      -1.398  -4.240  37.718  1.00 35.79           H  
ATOM   4230  N   SER A 311      -4.823  -2.464  38.894  1.00 32.60           N  
ATOM   4231  CA  SER A 311      -6.009  -2.462  38.044  1.00 32.60           C  
ATOM   4232  C   SER A 311      -5.771  -1.573  36.810  1.00 32.60           C  
ATOM   4233  O   SER A 311      -6.182  -0.412  36.789  1.00 32.60           O  
ATOM   4234  CB  SER A 311      -7.230  -2.064  38.906  1.00 32.60           C  
ATOM   4235  OG  SER A 311      -7.120  -0.762  39.453  1.00 32.60           O  
ATOM   4236  H   SER A 311      -4.898  -1.906  39.734  1.00 32.60           H  
ATOM   4237  HA  SER A 311      -6.183  -3.481  37.693  1.00 32.60           H  
ATOM   4238  HB3 SER A 311      -7.362  -2.774  39.724  1.00 32.60           H  
ATOM   4239  HB2 SER A 311      -8.140  -2.108  38.306  1.00 32.60           H  
ATOM   4240  HG  SER A 311      -7.073  -0.135  38.725  1.00 32.60           H  
ATOM   4241  N   SER A 312      -5.062  -2.150  35.823  1.00 38.58           N  
ATOM   4242  CA  SER A 312      -4.614  -1.510  34.585  1.00 38.58           C  
ATOM   4243  C   SER A 312      -5.767  -0.868  33.793  1.00 38.58           C  
ATOM   4244  O   SER A 312      -6.870  -1.415  33.765  1.00 38.58           O  
ATOM   4245  CB  SER A 312      -3.800  -2.533  33.761  1.00 38.58           C  
ATOM   4246  OG  SER A 312      -4.605  -3.551  33.191  1.00 38.58           O  
ATOM   4247  H   SER A 312      -4.736  -3.096  35.963  1.00 38.58           H  
ATOM   4248  HA  SER A 312      -3.931  -0.715  34.890  1.00 38.58           H  
ATOM   4249  HB3 SER A 312      -3.024  -2.993  34.374  1.00 38.58           H  
ATOM   4250  HB2 SER A 312      -3.285  -2.023  32.947  1.00 38.58           H  
ATOM   4251  HG  SER A 312      -5.004  -4.055  33.904  1.00 38.58           H  
ATOM   4252  N   GLU A 313      -5.476   0.300  33.197  1.00 42.66           N  
ATOM   4253  CA  GLU A 313      -6.428   1.219  32.562  1.00 42.66           C  
ATOM   4254  C   GLU A 313      -7.281   0.632  31.415  1.00 42.66           C  
ATOM   4255  O   GLU A 313      -8.313   1.218  31.089  1.00 42.66           O  
ATOM   4256  CB  GLU A 313      -5.661   2.481  32.112  1.00 42.66           C  
ATOM   4257  CG  GLU A 313      -5.047   3.274  33.293  1.00 42.66           C  
ATOM   4258  CD  GLU A 313      -4.228   4.518  32.907  1.00 42.66           C  
ATOM   4259  OE1 GLU A 313      -4.045   5.364  33.810  1.00 42.66           O  
ATOM   4260  OE2 GLU A 313      -3.781   4.614  31.741  1.00 42.66           O1-
ATOM   4261  H   GLU A 313      -4.533   0.655  33.270  1.00 42.66           H  
ATOM   4262  HA  GLU A 313      -7.137   1.518  33.336  1.00 42.66           H  
ATOM   4263  HB3 GLU A 313      -6.322   3.137  31.543  1.00 42.66           H  
ATOM   4264  HB2 GLU A 313      -4.872   2.178  31.422  1.00 42.66           H  
ATOM   4265  HG3 GLU A 313      -4.388   2.630  33.876  1.00 42.66           H  
ATOM   4266  HG2 GLU A 313      -5.849   3.578  33.968  1.00 42.66           H  
ATOM   4267  N   LYS A 314      -6.873  -0.524  30.863  1.00 37.73           N  
ATOM   4268  CA  LYS A 314      -7.611  -1.318  29.875  1.00 37.73           C  
ATOM   4269  C   LYS A 314      -8.962  -1.853  30.396  1.00 37.73           C  
ATOM   4270  O   LYS A 314      -9.906  -1.950  29.612  1.00 37.73           O  
ATOM   4271  CB  LYS A 314      -6.713  -2.483  29.403  1.00 37.73           C  
ATOM   4272  CG  LYS A 314      -5.437  -2.022  28.673  1.00 37.73           C  
ATOM   4273  CD  LYS A 314      -4.521  -3.186  28.265  1.00 37.73           C  
ATOM   4274  CE  LYS A 314      -3.216  -2.693  27.616  1.00 37.73           C  
ATOM   4275  NZ  LYS A 314      -2.301  -3.802  27.296  1.00 37.73           N1+
ATOM   4276  H   LYS A 314      -6.014  -0.937  31.198  1.00 37.73           H  
ATOM   4277  HA  LYS A 314      -7.821  -0.671  29.021  1.00 37.73           H  
ATOM   4278  HB3 LYS A 314      -7.279  -3.132  28.732  1.00 37.73           H  
ATOM   4279  HB2 LYS A 314      -6.438  -3.100  30.260  1.00 37.73           H  
ATOM   4280  HG3 LYS A 314      -4.874  -1.338  29.310  1.00 37.73           H  
ATOM   4281  HG2 LYS A 314      -5.716  -1.451  27.787  1.00 37.73           H  
ATOM   4282  HD3 LYS A 314      -5.055  -3.842  27.575  1.00 37.73           H  
ATOM   4283  HD2 LYS A 314      -4.294  -3.786  29.147  1.00 37.73           H  
ATOM   4284  HE3 LYS A 314      -2.699  -2.009  28.290  1.00 37.73           H  
ATOM   4285  HE2 LYS A 314      -3.432  -2.141  26.701  1.00 37.73           H  
ATOM   4286  HZ1 LYS A 314      -2.726  -4.413  26.607  1.00 37.73           H  
ATOM   4287  HZ2 LYS A 314      -1.445  -3.434  26.905  1.00 37.73           H  
ATOM   4288  HZ3 LYS A 314      -2.086  -4.332  28.127  1.00 37.73           H  
ATOM   4289  N   SER A 315      -9.037  -2.160  31.705  1.00 34.55           N  
ATOM   4290  CA  SER A 315     -10.240  -2.646  32.391  1.00 34.55           C  
ATOM   4291  C   SER A 315     -11.342  -1.582  32.576  1.00 34.55           C  
ATOM   4292  O   SER A 315     -12.501  -1.958  32.745  1.00 34.55           O  
ATOM   4293  CB  SER A 315      -9.832  -3.307  33.727  1.00 34.55           C  
ATOM   4294  OG  SER A 315      -9.428  -2.368  34.707  1.00 34.55           O  
ATOM   4295  H   SER A 315      -8.220  -2.032  32.286  1.00 34.55           H  
ATOM   4296  HA  SER A 315     -10.667  -3.432  31.764  1.00 34.55           H  
ATOM   4297  HB3 SER A 315      -9.030  -4.030  33.571  1.00 34.55           H  
ATOM   4298  HB2 SER A 315     -10.676  -3.867  34.132  1.00 34.55           H  
ATOM   4299  HG  SER A 315      -8.566  -2.016  34.461  1.00 34.55           H  
ATOM   4300  N   LYS A 316     -10.980  -0.287  32.516  1.00 33.36           N  
ATOM   4301  CA  LYS A 316     -11.930   0.828  32.545  1.00 33.36           C  
ATOM   4302  C   LYS A 316     -12.637   1.046  31.195  1.00 33.36           C  
ATOM   4303  O   LYS A 316     -13.732   1.606  31.190  1.00 33.36           O  
ATOM   4304  CB  LYS A 316     -11.216   2.120  32.992  1.00 33.36           C  
ATOM   4305  CG  LYS A 316     -10.736   2.086  34.452  1.00 33.36           C  
ATOM   4306  CD  LYS A 316     -10.146   3.432  34.902  1.00 33.36           C  
ATOM   4307  CE  LYS A 316      -9.761   3.439  36.390  1.00 33.36           C  
ATOM   4308  NZ  LYS A 316      -9.226   4.748  36.810  1.00 33.36           N1+
ATOM   4309  H   LYS A 316     -10.009  -0.044  32.380  1.00 33.36           H  
ATOM   4310  HA  LYS A 316     -12.707   0.602  33.279  1.00 33.36           H  
ATOM   4311  HB3 LYS A 316     -11.908   2.958  32.888  1.00 33.36           H  
ATOM   4312  HB2 LYS A 316     -10.380   2.341  32.328  1.00 33.36           H  
ATOM   4313  HG3 LYS A 316      -9.988   1.302  34.577  1.00 33.36           H  
ATOM   4314  HG2 LYS A 316     -11.572   1.820  35.099  1.00 33.36           H  
ATOM   4315  HD3 LYS A 316     -10.868   4.226  34.702  1.00 33.36           H  
ATOM   4316  HD2 LYS A 316      -9.269   3.655  34.292  1.00 33.36           H  
ATOM   4317  HE3 LYS A 316      -9.011   2.672  36.590  1.00 33.36           H  
ATOM   4318  HE2 LYS A 316     -10.630   3.208  37.005  1.00 33.36           H  
ATOM   4319  HZ1 LYS A 316      -9.921   5.464  36.655  1.00 33.36           H  
ATOM   4320  HZ2 LYS A 316      -8.989   4.718  37.791  1.00 33.36           H  
ATOM   4321  HZ3 LYS A 316      -8.397   4.964  36.273  1.00 33.36           H  
ATOM   4322  N   PHE A 317     -12.010   0.607  30.089  1.00 38.35           N  
ATOM   4323  CA  PHE A 317     -12.551   0.738  28.735  1.00 38.35           C  
ATOM   4324  C   PHE A 317     -13.405  -0.488  28.349  1.00 38.35           C  
ATOM   4325  O   PHE A 317     -14.377  -0.321  27.612  1.00 38.35           O  
ATOM   4326  CB  PHE A 317     -11.380   0.960  27.755  1.00 38.35           C  
ATOM   4327  CG  PHE A 317     -11.790   1.540  26.412  1.00 38.35           C  
ATOM   4328  CD1 PHE A 317     -12.141   0.697  25.335  1.00 38.35           C  
ATOM   4329  CD2 PHE A 317     -11.997   2.931  26.287  1.00 38.35           C  
ATOM   4330  CE1 PHE A 317     -12.622   1.246  24.153  1.00 38.35           C  
ATOM   4331  CE2 PHE A 317     -12.478   3.460  25.097  1.00 38.35           C  
ATOM   4332  CZ  PHE A 317     -12.785   2.621  24.033  1.00 38.35           C  
ATOM   4333  H   PHE A 317     -11.113   0.150  30.172  1.00 38.35           H  
ATOM   4334  HA  PHE A 317     -13.191   1.622  28.697  1.00 38.35           H  
ATOM   4335  HB3 PHE A 317     -10.830   0.031  27.597  1.00 38.35           H  
ATOM   4336  HB2 PHE A 317     -10.664   1.654  28.200  1.00 38.35           H  
ATOM   4337  HD1 PHE A 317     -12.042  -0.375  25.427  1.00 38.35           H  
ATOM   4338  HD2 PHE A 317     -11.783   3.589  27.117  1.00 38.35           H  
ATOM   4339  HE1 PHE A 317     -12.881   0.599  23.327  1.00 38.35           H  
ATOM   4340  HE2 PHE A 317     -12.623   4.527  25.002  1.00 38.35           H  
ATOM   4341  HZ  PHE A 317     -13.163   3.039  23.112  1.00 38.35           H  
ATOM   4342  N   ILE A 318     -13.051  -1.677  28.869  1.00 34.91           N  
ATOM   4343  CA  ILE A 318     -13.796  -2.926  28.694  1.00 34.91           C  
ATOM   4344  C   ILE A 318     -14.334  -3.322  30.080  1.00 34.91           C  
ATOM   4345  O   ILE A 318     -13.658  -4.021  30.837  1.00 34.91           O  
ATOM   4346  CB  ILE A 318     -12.903  -4.065  28.107  1.00 34.91           C  
ATOM   4347  CG1 ILE A 318     -12.328  -3.664  26.727  1.00 34.91           C  
ATOM   4348  CG2 ILE A 318     -13.648  -5.420  27.994  1.00 34.91           C  
ATOM   4349  CD1 ILE A 318     -11.289  -4.648  26.167  1.00 34.91           C  
ATOM   4350  H   ILE A 318     -12.234  -1.734  29.462  1.00 34.91           H  
ATOM   4351  HA  ILE A 318     -14.647  -2.784  28.026  1.00 34.91           H  
ATOM   4352  HB  ILE A 318     -12.053  -4.210  28.777  1.00 34.91           H  
ATOM   4353 HG13 ILE A 318     -11.855  -2.683  26.784  1.00 34.91           H  
ATOM   4354 HG12 ILE A 318     -13.145  -3.558  26.012  1.00 34.91           H  
ATOM   4355 HG21 ILE A 318     -13.009  -6.196  27.574  1.00 34.91           H  
ATOM   4356 HG22 ILE A 318     -13.981  -5.799  28.958  1.00 34.91           H  
ATOM   4357 HG23 ILE A 318     -14.526  -5.335  27.354  1.00 34.91           H  
ATOM   4358 HD11 ILE A 318     -10.591  -4.137  25.503  1.00 34.91           H  
ATOM   4359 HD12 ILE A 318     -10.704  -5.114  26.960  1.00 34.91           H  
ATOM   4360 HD13 ILE A 318     -11.768  -5.441  25.591  1.00 34.91           H  
ATOM   4361  N   ILE A 319     -15.530  -2.804  30.401  1.00 33.07           N  
ATOM   4362  CA  ILE A 319     -16.175  -2.976  31.700  1.00 33.07           C  
ATOM   4363  C   ILE A 319     -16.998  -4.283  31.696  1.00 33.07           C  
ATOM   4364  O   ILE A 319     -18.133  -4.295  31.215  1.00 33.07           O  
ATOM   4365  CB  ILE A 319     -17.095  -1.762  32.050  1.00 33.07           C  
ATOM   4366  CG1 ILE A 319     -16.308  -0.428  32.032  1.00 33.07           C  
ATOM   4367  CG2 ILE A 319     -17.814  -1.925  33.409  1.00 33.07           C  
ATOM   4368  CD1 ILE A 319     -17.190   0.824  32.153  1.00 33.07           C  
ATOM   4369  H   ILE A 319     -16.021  -2.227  29.734  1.00 33.07           H  
ATOM   4370  HA  ILE A 319     -15.411  -3.043  32.478  1.00 33.07           H  
ATOM   4371  HB  ILE A 319     -17.864  -1.688  31.278  1.00 33.07           H  
ATOM   4372 HG13 ILE A 319     -15.733  -0.336  31.111  1.00 33.07           H  
ATOM   4373 HG12 ILE A 319     -15.571  -0.429  32.837  1.00 33.07           H  
ATOM   4374 HG21 ILE A 319     -18.471  -1.082  33.621  1.00 33.07           H  
ATOM   4375 HG22 ILE A 319     -18.438  -2.814  33.442  1.00 33.07           H  
ATOM   4376 HG23 ILE A 319     -17.096  -1.997  34.227  1.00 33.07           H  
ATOM   4377 HD11 ILE A 319     -16.708   1.683  31.683  1.00 33.07           H  
ATOM   4378 HD12 ILE A 319     -18.158   0.686  31.671  1.00 33.07           H  
ATOM   4379 HD13 ILE A 319     -17.368   1.081  33.197  1.00 33.07           H  
ATOM   4380  N   ASP A 320     -16.399  -5.355  32.241  1.00 30.38           N  
ATOM   4381  CA  ASP A 320     -17.061  -6.637  32.509  1.00 30.38           C  
ATOM   4382  C   ASP A 320     -17.761  -6.550  33.873  1.00 30.38           C  
ATOM   4383  O   ASP A 320     -17.163  -6.885  34.896  1.00 30.38           O  
ATOM   4384  CB  ASP A 320     -16.089  -7.848  32.446  1.00 30.38           C  
ATOM   4385  CG  ASP A 320     -15.405  -8.105  31.090  1.00 30.38           C  
ATOM   4386  OD1 ASP A 320     -15.944  -7.673  30.046  1.00 30.38           O  
ATOM   4387  OD2 ASP A 320     -14.406  -8.857  31.107  1.00 30.38           O1-
ATOM   4388  H   ASP A 320     -15.449  -5.273  32.574  1.00 30.38           H  
ATOM   4389  HA  ASP A 320     -17.838  -6.805  31.760  1.00 30.38           H  
ATOM   4390  HB3 ASP A 320     -16.622  -8.759  32.724  1.00 30.38           H  
ATOM   4391  HB2 ASP A 320     -15.297  -7.710  33.185  1.00 30.38           H  
ATOM   4392  N   ASP A 321     -19.006  -6.045  33.854  1.00 31.12           N  
ATOM   4393  CA  ASP A 321     -19.814  -5.790  35.042  1.00 31.12           C  
ATOM   4394  C   ASP A 321     -20.563  -7.072  35.453  1.00 31.12           C  
ATOM   4395  O   ASP A 321     -21.659  -7.327  34.949  1.00 31.12           O  
ATOM   4396  CB  ASP A 321     -20.773  -4.590  34.808  1.00 31.12           C  
ATOM   4397  CG  ASP A 321     -21.550  -4.064  36.030  1.00 31.12           C  
ATOM   4398  OD1 ASP A 321     -21.138  -4.345  37.178  1.00 31.12           O  
ATOM   4399  OD2 ASP A 321     -22.489  -3.275  35.788  1.00 31.12           O1-
ATOM   4400  H   ASP A 321     -19.420  -5.782  32.972  1.00 31.12           H  
ATOM   4401  HA  ASP A 321     -19.136  -5.513  35.854  1.00 31.12           H  
ATOM   4402  HB3 ASP A 321     -21.475  -4.831  34.007  1.00 31.12           H  
ATOM   4403  HB2 ASP A 321     -20.195  -3.753  34.419  1.00 31.12           H  
ATOM   4404  N   HIS A 322     -19.968  -7.831  36.388  1.00 28.53           N  
ATOM   4405  CA  HIS A 322     -20.612  -8.950  37.079  1.00 28.53           C  
ATOM   4406  C   HIS A 322     -21.360  -8.448  38.327  1.00 28.53           C  
ATOM   4407  O   HIS A 322     -20.990  -8.788  39.452  1.00 28.53           O  
ATOM   4408  CB  HIS A 322     -19.574 -10.055  37.391  1.00 28.53           C  
ATOM   4409  CG  HIS A 322     -19.312 -10.991  36.239  1.00 28.53           C  
ATOM   4410  CD2 HIS A 322     -20.056 -12.086  35.849  1.00 28.53           C  
ATOM   4411  ND1 HIS A 322     -18.218 -10.858  35.378  1.00 28.53           N  
ATOM   4412  CE1 HIS A 322     -18.343 -11.860  34.516  1.00 28.53           C  
ATOM   4413  NE2 HIS A 322     -19.414 -12.620  34.747  1.00 28.53           N  
ATOM   4414  H   HIS A 322     -19.053  -7.569  36.725  1.00 28.53           H  
ATOM   4415  HA  HIS A 322     -21.378  -9.397  36.441  1.00 28.53           H  
ATOM   4416  HB3 HIS A 322     -19.915 -10.690  38.209  1.00 28.53           H  
ATOM   4417  HB2 HIS A 322     -18.631  -9.615  37.722  1.00 28.53           H  
ATOM   4418  HD2 HIS A 322     -20.962 -12.512  36.254  1.00 28.53           H  
ATOM   4419  HE1 HIS A 322     -17.649 -12.037  33.707  1.00 28.53           H  
ATOM   4420  HE2 HIS A 322     -19.703 -13.428  34.214  1.00 28.53           H  
ATOM   4421  N   THR A 323     -22.413  -7.648  38.094  1.00 30.11           N  
ATOM   4422  CA  THR A 323     -23.371  -7.215  39.108  1.00 30.11           C  
ATOM   4423  C   THR A 323     -24.769  -7.214  38.468  1.00 30.11           C  
ATOM   4424  O   THR A 323     -25.025  -6.418  37.564  1.00 30.11           O  
ATOM   4425  CB  THR A 323     -23.077  -5.796  39.673  1.00 30.11           C  
ATOM   4426  CG2 THR A 323     -23.989  -5.402  40.848  1.00 30.11           C  
ATOM   4427  OG1 THR A 323     -21.743  -5.713  40.134  1.00 30.11           O  
ATOM   4428  H   THR A 323     -22.634  -7.383  37.143  1.00 30.11           H  
ATOM   4429  HA  THR A 323     -23.372  -7.929  39.935  1.00 30.11           H  
ATOM   4430  HB  THR A 323     -23.188  -5.049  38.886  1.00 30.11           H  
ATOM   4431 HG21 THR A 323     -23.742  -4.407  41.220  1.00 30.11           H  
ATOM   4432 HG22 THR A 323     -25.038  -5.387  40.558  1.00 30.11           H  
ATOM   4433 HG23 THR A 323     -23.888  -6.103  41.677  1.00 30.11           H  
ATOM   4434  HG1 THR A 323     -21.164  -5.752  39.368  1.00 30.11           H  
ATOM   4435  N   ASP A 324     -25.632  -8.134  38.930  1.00 27.35           N  
ATOM   4436  CA  ASP A 324     -26.981  -8.362  38.405  1.00 27.35           C  
ATOM   4437  C   ASP A 324     -27.949  -7.225  38.777  1.00 27.35           C  
ATOM   4438  O   ASP A 324     -28.299  -7.088  39.949  1.00 27.35           O  
ATOM   4439  CB  ASP A 324     -27.568  -9.726  38.860  1.00 27.35           C  
ATOM   4440  CG  ASP A 324     -26.760 -10.977  38.466  1.00 27.35           C  
ATOM   4441  OD1 ASP A 324     -26.102 -10.952  37.401  1.00 27.35           O  
ATOM   4442  OD2 ASP A 324     -26.942 -12.001  39.160  1.00 27.35           O1-
ATOM   4443  H   ASP A 324     -25.339  -8.763  39.664  1.00 27.35           H  
ATOM   4444  HA  ASP A 324     -26.906  -8.383  37.316  1.00 27.35           H  
ATOM   4445  HB3 ASP A 324     -28.575  -9.847  38.457  1.00 27.35           H  
ATOM   4446  HB2 ASP A 324     -27.663  -9.726  39.948  1.00 27.35           H  
ATOM   4447  N   TYR A 325     -28.399  -6.480  37.754  1.00 30.94           N  
ATOM   4448  CA  TYR A 325     -29.487  -5.504  37.826  1.00 30.94           C  
ATOM   4449  C   TYR A 325     -30.194  -5.467  36.467  1.00 30.94           C  
ATOM   4450  O   TYR A 325     -29.659  -4.914  35.506  1.00 30.94           O  
ATOM   4451  CB  TYR A 325     -28.985  -4.114  38.283  1.00 30.94           C  
ATOM   4452  CG  TYR A 325     -28.889  -3.967  39.790  1.00 30.94           C  
ATOM   4453  CD1 TYR A 325     -30.070  -3.924  40.561  1.00 30.94           C  
ATOM   4454  CD2 TYR A 325     -27.634  -3.911  40.431  1.00 30.94           C  
ATOM   4455  CE1 TYR A 325     -29.999  -3.850  41.965  1.00 30.94           C  
ATOM   4456  CE2 TYR A 325     -27.562  -3.839  41.837  1.00 30.94           C  
ATOM   4457  OH  TYR A 325     -28.673  -3.758  43.965  1.00 30.94           O  
ATOM   4458  CZ  TYR A 325     -28.744  -3.814  42.604  1.00 30.94           C  
ATOM   4459  H   TYR A 325     -28.031  -6.648  36.829  1.00 30.94           H  
ATOM   4460  HA  TYR A 325     -30.213  -5.867  38.556  1.00 30.94           H  
ATOM   4461  HB3 TYR A 325     -29.690  -3.348  37.957  1.00 30.94           H  
ATOM   4462  HB2 TYR A 325     -28.036  -3.865  37.804  1.00 30.94           H  
ATOM   4463  HD1 TYR A 325     -31.035  -3.966  40.078  1.00 30.94           H  
ATOM   4464  HD2 TYR A 325     -26.727  -3.942  39.848  1.00 30.94           H  
ATOM   4465  HE1 TYR A 325     -30.908  -3.830  42.547  1.00 30.94           H  
ATOM   4466  HE2 TYR A 325     -26.599  -3.810  42.324  1.00 30.94           H  
ATOM   4467  HH  TYR A 325     -29.535  -3.758  44.388  1.00 30.94           H  
ATOM   4468  N   GLN A 326     -31.383  -6.088  36.428  1.00 27.30           N  
ATOM   4469  CA  GLN A 326     -32.214  -6.272  35.242  1.00 27.30           C  
ATOM   4470  C   GLN A 326     -33.045  -5.014  34.935  1.00 27.30           C  
ATOM   4471  O   GLN A 326     -34.011  -4.743  35.647  1.00 27.30           O  
ATOM   4472  CB  GLN A 326     -33.139  -7.487  35.478  1.00 27.30           C  
ATOM   4473  CG  GLN A 326     -32.389  -8.826  35.631  1.00 27.30           C  
ATOM   4474  CD  GLN A 326     -33.315 -10.004  35.957  1.00 27.30           C  
ATOM   4475  NE2 GLN A 326     -32.794 -11.226  35.833  1.00 27.30           N  
ATOM   4476  OE1 GLN A 326     -34.471  -9.826  36.333  1.00 27.30           O  
ATOM   4477  H   GLN A 326     -31.743  -6.503  37.274  1.00 27.30           H  
ATOM   4478  HA  GLN A 326     -31.572  -6.493  34.386  1.00 27.30           H  
ATOM   4479  HB3 GLN A 326     -33.844  -7.572  34.649  1.00 27.30           H  
ATOM   4480  HB2 GLN A 326     -33.744  -7.306  36.369  1.00 27.30           H  
ATOM   4481  HG3 GLN A 326     -31.648  -8.759  36.429  1.00 27.30           H  
ATOM   4482  HG2 GLN A 326     -31.842  -9.045  34.713  1.00 27.30           H  
ATOM   4483 HE22 GLN A 326     -33.357 -12.038  36.042  1.00 27.30           H  
ATOM   4484 HE21 GLN A 326     -31.837 -11.349  35.535  1.00 27.30           H  
ATOM   4485  N   THR A 327     -32.671  -4.300  33.863  1.00 30.38           N  
ATOM   4486  CA  THR A 327     -33.411  -3.174  33.282  1.00 30.38           C  
ATOM   4487  C   THR A 327     -32.989  -3.072  31.791  1.00 30.38           C  
ATOM   4488  O   THR A 327     -31.865  -2.650  31.514  1.00 30.38           O  
ATOM   4489  CB  THR A 327     -33.116  -1.812  33.986  1.00 30.38           C  
ATOM   4490  CG2 THR A 327     -33.832  -1.627  35.333  1.00 30.38           C  
ATOM   4491  OG1 THR A 327     -31.733  -1.609  34.211  1.00 30.38           O  
ATOM   4492  H   THR A 327     -31.844  -4.578  33.354  1.00 30.38           H  
ATOM   4493  HA  THR A 327     -34.479  -3.356  33.383  1.00 30.38           H  
ATOM   4494  HB  THR A 327     -33.452  -1.004  33.333  1.00 30.38           H  
ATOM   4495 HG21 THR A 327     -33.714  -0.606  35.698  1.00 30.38           H  
ATOM   4496 HG22 THR A 327     -34.901  -1.817  35.238  1.00 30.38           H  
ATOM   4497 HG23 THR A 327     -33.437  -2.289  36.103  1.00 30.38           H  
ATOM   4498  HG1 THR A 327     -31.429  -2.264  34.844  1.00 30.38           H  
ATOM   4499  N   PRO A 328     -33.878  -3.474  30.845  1.00 43.79           N  
ATOM   4500  CA  PRO A 328     -33.619  -3.389  29.386  1.00 43.79           C  
ATOM   4501  C   PRO A 328     -33.303  -2.000  28.787  1.00 43.79           C  
ATOM   4502  O   PRO A 328     -32.806  -1.946  27.663  1.00 43.79           O  
ATOM   4503  CB  PRO A 328     -34.889  -3.977  28.747  1.00 43.79           C  
ATOM   4504  CG  PRO A 328     -35.461  -4.901  29.804  1.00 43.79           C  
ATOM   4505  CD  PRO A 328     -35.142  -4.172  31.101  1.00 43.79           C  
ATOM   4506  HA  PRO A 328     -32.778  -4.053  29.176  1.00 43.79           H  
ATOM   4507  HB3 PRO A 328     -34.685  -4.499  27.812  1.00 43.79           H  
ATOM   4508  HB2 PRO A 328     -35.613  -3.188  28.532  1.00 43.79           H  
ATOM   4509  HG3 PRO A 328     -34.924  -5.851  29.779  1.00 43.79           H  
ATOM   4510  HG2 PRO A 328     -36.523  -5.111  29.671  1.00 43.79           H  
ATOM   4511  HD2 PRO A 328     -35.911  -3.434  31.330  1.00 43.79           H  
ATOM   4512  HD3 PRO A 328     -35.087  -4.888  31.922  1.00 43.79           H  
ATOM   4513  N   GLN A 329     -33.586  -0.915  29.527  1.00 34.31           N  
ATOM   4514  CA  GLN A 329     -33.364   0.478  29.120  1.00 34.31           C  
ATOM   4515  C   GLN A 329     -31.886   0.932  29.132  1.00 34.31           C  
ATOM   4516  O   GLN A 329     -31.604   2.043  28.678  1.00 34.31           O  
ATOM   4517  CB  GLN A 329     -34.231   1.388  30.018  1.00 34.31           C  
ATOM   4518  CG  GLN A 329     -35.746   1.177  29.810  1.00 34.31           C  
ATOM   4519  CD  GLN A 329     -36.611   2.082  30.693  1.00 34.31           C  
ATOM   4520  NE2 GLN A 329     -37.810   2.423  30.216  1.00 34.31           N  
ATOM   4521  OE1 GLN A 329     -36.224   2.447  31.801  1.00 34.31           O  
ATOM   4522  H   GLN A 329     -33.992  -1.040  30.442  1.00 34.31           H  
ATOM   4523  HA  GLN A 329     -33.711   0.588  28.090  1.00 34.31           H  
ATOM   4524  HB3 GLN A 329     -33.996   2.436  29.824  1.00 34.31           H  
ATOM   4525  HB2 GLN A 329     -33.971   1.210  31.064  1.00 34.31           H  
ATOM   4526  HG3 GLN A 329     -36.021   0.144  30.026  1.00 34.31           H  
ATOM   4527  HG2 GLN A 329     -35.996   1.353  28.763  1.00 34.31           H  
ATOM   4528 HE22 GLN A 329     -38.421   3.009  30.765  1.00 34.31           H  
ATOM   4529 HE21 GLN A 329     -38.113   2.101  29.308  1.00 34.31           H  
ATOM   4530  N   GLY A 330     -30.975   0.090  29.654  1.00 41.78           N  
ATOM   4531  CA  GLY A 330     -29.572   0.428  29.892  1.00 41.78           C  
ATOM   4532  C   GLY A 330     -28.725   0.552  28.615  1.00 41.78           C  
ATOM   4533  O   GLY A 330     -27.747   1.297  28.638  1.00 41.78           O  
ATOM   4534  H   GLY A 330     -31.287  -0.809  29.996  1.00 41.78           H  
ATOM   4535  HA3 GLY A 330     -29.135  -0.347  30.521  1.00 41.78           H  
ATOM   4536  HA2 GLY A 330     -29.514   1.360  30.458  1.00 41.78           H  
ATOM   4537  N   GLU A 331     -29.072  -0.142  27.513  1.00 41.55           N  
ATOM   4538  CA  GLU A 331     -28.309  -0.094  26.258  1.00 41.55           C  
ATOM   4539  C   GLU A 331     -28.414   1.244  25.513  1.00 41.55           C  
ATOM   4540  O   GLU A 331     -27.393   1.727  25.024  1.00 41.55           O  
ATOM   4541  CB  GLU A 331     -28.680  -1.264  25.326  1.00 41.55           C  
ATOM   4542  CG  GLU A 331     -28.121  -2.620  25.806  1.00 41.55           C  
ATOM   4543  CD  GLU A 331     -28.218  -3.753  24.769  1.00 41.55           C  
ATOM   4544  OE1 GLU A 331     -27.366  -4.664  24.858  1.00 41.55           O  
ATOM   4545  OE2 GLU A 331     -29.123  -3.705  23.905  1.00 41.55           O1-
ATOM   4546  H   GLU A 331     -29.886  -0.741  27.528  1.00 41.55           H  
ATOM   4547  HA  GLU A 331     -27.254  -0.209  26.515  1.00 41.55           H  
ATOM   4548  HB3 GLU A 331     -28.317  -1.059  24.317  1.00 41.55           H  
ATOM   4549  HB2 GLU A 331     -29.767  -1.330  25.246  1.00 41.55           H  
ATOM   4550  HG3 GLU A 331     -28.643  -2.936  26.710  1.00 41.55           H  
ATOM   4551  HG2 GLU A 331     -27.073  -2.496  26.085  1.00 41.55           H  
ATOM   4552  N   ASN A 332     -29.623   1.830  25.462  1.00 42.68           N  
ATOM   4553  CA  ASN A 332     -29.861   3.142  24.847  1.00 42.68           C  
ATOM   4554  C   ASN A 332     -29.203   4.281  25.644  1.00 42.68           C  
ATOM   4555  O   ASN A 332     -28.726   5.230  25.026  1.00 42.68           O  
ATOM   4556  CB  ASN A 332     -31.375   3.406  24.677  1.00 42.68           C  
ATOM   4557  CG  ASN A 332     -32.093   2.391  23.780  1.00 42.68           C  
ATOM   4558  ND2 ASN A 332     -31.631   2.221  22.539  1.00 42.68           N  
ATOM   4559  OD1 ASN A 332     -33.066   1.771  24.202  1.00 42.68           O  
ATOM   4560  H   ASN A 332     -30.418   1.378  25.890  1.00 42.68           H  
ATOM   4561  HA  ASN A 332     -29.396   3.129  23.859  1.00 42.68           H  
ATOM   4562  HB3 ASN A 332     -31.533   4.394  24.242  1.00 42.68           H  
ATOM   4563  HB2 ASN A 332     -31.864   3.420  25.652  1.00 42.68           H  
ATOM   4564 HD22 ASN A 332     -32.080   1.559  21.923  1.00 42.68           H  
ATOM   4565 HD21 ASN A 332     -30.835   2.746  22.208  1.00 42.68           H  
ATOM   4566  N   ALA A 333     -29.150   4.144  26.982  1.00 48.21           N  
ATOM   4567  CA  ALA A 333     -28.468   5.067  27.888  1.00 48.21           C  
ATOM   4568  C   ALA A 333     -26.937   5.049  27.729  1.00 48.21           C  
ATOM   4569  O   ALA A 333     -26.333   6.119  27.738  1.00 48.21           O  
ATOM   4570  CB  ALA A 333     -28.874   4.746  29.334  1.00 48.21           C  
ATOM   4571  H   ALA A 333     -29.568   3.330  27.410  1.00 48.21           H  
ATOM   4572  HA  ALA A 333     -28.815   6.077  27.659  1.00 48.21           H  
ATOM   4573  HB1 ALA A 333     -28.413   5.442  30.036  1.00 48.21           H  
ATOM   4574  HB2 ALA A 333     -29.955   4.820  29.462  1.00 48.21           H  
ATOM   4575  HB3 ALA A 333     -28.576   3.738  29.622  1.00 48.21           H  
ATOM   4576  N   LYS A 334     -26.349   3.851  27.554  1.00 50.67           N  
ATOM   4577  CA  LYS A 334     -24.916   3.651  27.322  1.00 50.67           C  
ATOM   4578  C   LYS A 334     -24.439   4.179  25.960  1.00 50.67           C  
ATOM   4579  O   LYS A 334     -23.389   4.817  25.908  1.00 50.67           O  
ATOM   4580  CB  LYS A 334     -24.565   2.159  27.498  1.00 50.67           C  
ATOM   4581  CG  LYS A 334     -24.484   1.731  28.973  1.00 50.67           C  
ATOM   4582  CD  LYS A 334     -24.228   0.225  29.139  1.00 50.67           C  
ATOM   4583  CE  LYS A 334     -24.121  -0.184  30.617  1.00 50.67           C  
ATOM   4584  NZ  LYS A 334     -23.847  -1.625  30.774  1.00 50.67           N1+
ATOM   4585  H   LYS A 334     -26.916   3.014  27.577  1.00 50.67           H  
ATOM   4586  HA  LYS A 334     -24.381   4.217  28.089  1.00 50.67           H  
ATOM   4587  HB3 LYS A 334     -23.592   1.954  27.052  1.00 50.67           H  
ATOM   4588  HB2 LYS A 334     -25.279   1.539  26.954  1.00 50.67           H  
ATOM   4589  HG3 LYS A 334     -25.399   2.008  29.494  1.00 50.67           H  
ATOM   4590  HG2 LYS A 334     -23.682   2.288  29.461  1.00 50.67           H  
ATOM   4591  HD3 LYS A 334     -23.313  -0.044  28.610  1.00 50.67           H  
ATOM   4592  HD2 LYS A 334     -25.037  -0.329  28.658  1.00 50.67           H  
ATOM   4593  HE3 LYS A 334     -25.047   0.054  31.141  1.00 50.67           H  
ATOM   4594  HE2 LYS A 334     -23.322   0.375  31.106  1.00 50.67           H  
ATOM   4595  HZ1 LYS A 334     -22.973  -1.856  30.324  1.00 50.67           H  
ATOM   4596  HZ2 LYS A 334     -23.785  -1.850  31.757  1.00 50.67           H  
ATOM   4597  HZ3 LYS A 334     -24.594  -2.161  30.355  1.00 50.67           H  
ATOM   4598  N   ILE A 335     -25.224   3.935  24.896  1.00 52.47           N  
ATOM   4599  CA  ILE A 335     -24.960   4.427  23.540  1.00 52.47           C  
ATOM   4600  C   ILE A 335     -25.088   5.962  23.436  1.00 52.47           C  
ATOM   4601  O   ILE A 335     -24.260   6.585  22.772  1.00 52.47           O  
ATOM   4602  CB  ILE A 335     -25.882   3.726  22.494  1.00 52.47           C  
ATOM   4603  CG1 ILE A 335     -25.485   2.236  22.349  1.00 52.47           C  
ATOM   4604  CG2 ILE A 335     -25.931   4.390  21.097  1.00 52.47           C  
ATOM   4605  CD1 ILE A 335     -26.561   1.362  21.685  1.00 52.47           C  
ATOM   4606  H   ILE A 335     -26.069   3.390  25.016  1.00 52.47           H  
ATOM   4607  HA  ILE A 335     -23.925   4.177  23.297  1.00 52.47           H  
ATOM   4608  HB  ILE A 335     -26.897   3.755  22.895  1.00 52.47           H  
ATOM   4609 HG13 ILE A 335     -25.260   1.805  23.325  1.00 52.47           H  
ATOM   4610 HG12 ILE A 335     -24.558   2.162  21.781  1.00 52.47           H  
ATOM   4611 HG21 ILE A 335     -26.546   3.814  20.405  1.00 52.47           H  
ATOM   4612 HG22 ILE A 335     -26.366   5.389  21.128  1.00 52.47           H  
ATOM   4613 HG23 ILE A 335     -24.934   4.469  20.663  1.00 52.47           H  
ATOM   4614 HD11 ILE A 335     -26.492   0.331  22.035  1.00 52.47           H  
ATOM   4615 HD12 ILE A 335     -27.567   1.716  21.913  1.00 52.47           H  
ATOM   4616 HD13 ILE A 335     -26.446   1.351  20.601  1.00 52.47           H  
ATOM   4617  N   MET A 336     -26.082   6.537  24.138  1.00 55.84           N  
ATOM   4618  CA  MET A 336     -26.280   7.980  24.296  1.00 55.84           C  
ATOM   4619  C   MET A 336     -25.107   8.649  25.036  1.00 55.84           C  
ATOM   4620  O   MET A 336     -24.644   9.698  24.594  1.00 55.84           O  
ATOM   4621  CB  MET A 336     -27.629   8.223  25.012  1.00 55.84           C  
ATOM   4622  CG  MET A 336     -28.033   9.695  25.227  1.00 55.84           C  
ATOM   4623  SD  MET A 336     -28.515  10.595  23.729  1.00 55.84           S  
ATOM   4624  CE  MET A 336     -30.152   9.868  23.433  1.00 55.84           C  
ATOM   4625  H   MET A 336     -26.728   5.948  24.646  1.00 55.84           H  
ATOM   4626  HA  MET A 336     -26.338   8.414  23.297  1.00 55.84           H  
ATOM   4627  HB3 MET A 336     -27.621   7.726  25.982  1.00 55.84           H  
ATOM   4628  HB2 MET A 336     -28.417   7.732  24.443  1.00 55.84           H  
ATOM   4629  HG3 MET A 336     -27.232  10.249  25.716  1.00 55.84           H  
ATOM   4630  HG2 MET A 336     -28.875   9.734  25.919  1.00 55.84           H  
ATOM   4631  HE1 MET A 336     -30.624  10.348  22.575  1.00 55.84           H  
ATOM   4632  HE2 MET A 336     -30.075   8.801  23.226  1.00 55.84           H  
ATOM   4633  HE3 MET A 336     -30.796  10.009  24.301  1.00 55.84           H  
ATOM   4634  N   GLU A 337     -24.641   8.019  26.126  1.00 62.22           N  
ATOM   4635  CA  GLU A 337     -23.535   8.486  26.961  1.00 62.22           C  
ATOM   4636  C   GLU A 337     -22.178   8.465  26.234  1.00 62.22           C  
ATOM   4637  O   GLU A 337     -21.443   9.445  26.332  1.00 62.22           O  
ATOM   4638  CB  GLU A 337     -23.541   7.685  28.278  1.00 62.22           C  
ATOM   4639  CG  GLU A 337     -22.449   8.075  29.301  1.00 62.22           C  
ATOM   4640  CD  GLU A 337     -22.583   7.388  30.673  1.00 62.22           C  
ATOM   4641  OE1 GLU A 337     -21.952   7.908  31.620  1.00 62.22           O  
ATOM   4642  OE2 GLU A 337     -23.299   6.364  30.774  1.00 62.22           O1-
ATOM   4643  H   GLU A 337     -25.087   7.163  26.431  1.00 62.22           H  
ATOM   4644  HA  GLU A 337     -23.744   9.527  27.215  1.00 62.22           H  
ATOM   4645  HB3 GLU A 337     -23.462   6.620  28.049  1.00 62.22           H  
ATOM   4646  HB2 GLU A 337     -24.515   7.820  28.748  1.00 62.22           H  
ATOM   4647  HG3 GLU A 337     -22.465   9.156  29.447  1.00 62.22           H  
ATOM   4648  HG2 GLU A 337     -21.461   7.833  28.906  1.00 62.22           H  
ATOM   4649  N   MET A 338     -21.902   7.394  25.469  1.00 58.46           N  
ATOM   4650  CA  MET A 338     -20.714   7.278  24.618  1.00 58.46           C  
ATOM   4651  C   MET A 338     -20.714   8.250  23.423  1.00 58.46           C  
ATOM   4652  O   MET A 338     -19.635   8.691  23.035  1.00 58.46           O  
ATOM   4653  CB  MET A 338     -20.526   5.817  24.157  1.00 58.46           C  
ATOM   4654  CG  MET A 338     -19.948   4.921  25.264  1.00 58.46           C  
ATOM   4655  SD  MET A 338     -19.624   3.204  24.775  1.00 58.46           S  
ATOM   4656  CE  MET A 338     -21.259   2.479  25.045  1.00 58.46           C  
ATOM   4657  H   MET A 338     -22.548   6.615  25.448  1.00 58.46           H  
ATOM   4658  HA  MET A 338     -19.848   7.553  25.224  1.00 58.46           H  
ATOM   4659  HB3 MET A 338     -19.842   5.780  23.308  1.00 58.46           H  
ATOM   4660  HB2 MET A 338     -21.472   5.409  23.797  1.00 58.46           H  
ATOM   4661  HG3 MET A 338     -20.600   4.923  26.137  1.00 58.46           H  
ATOM   4662  HG2 MET A 338     -18.998   5.340  25.597  1.00 58.46           H  
ATOM   4663  HE1 MET A 338     -21.211   1.397  24.929  1.00 58.46           H  
ATOM   4664  HE2 MET A 338     -21.599   2.695  26.057  1.00 58.46           H  
ATOM   4665  HE3 MET A 338     -21.981   2.879  24.334  1.00 58.46           H  
ATOM   4666  N   ALA A 339     -21.900   8.602  22.893  1.00 62.77           N  
ATOM   4667  CA  ALA A 339     -22.065   9.626  21.858  1.00 62.77           C  
ATOM   4668  C   ALA A 339     -21.838  11.056  22.389  1.00 62.77           C  
ATOM   4669  O   ALA A 339     -21.275  11.878  21.667  1.00 62.77           O  
ATOM   4670  CB  ALA A 339     -23.453   9.487  21.216  1.00 62.77           C  
ATOM   4671  H   ALA A 339     -22.749   8.182  23.247  1.00 62.77           H  
ATOM   4672  HA  ALA A 339     -21.321   9.441  21.080  1.00 62.77           H  
ATOM   4673  HB1 ALA A 339     -23.599  10.224  20.426  1.00 62.77           H  
ATOM   4674  HB2 ALA A 339     -23.579   8.501  20.767  1.00 62.77           H  
ATOM   4675  HB3 ALA A 339     -24.252   9.622  21.945  1.00 62.77           H  
ATOM   4676  N   ARG A 340     -22.240  11.311  23.647  1.00 71.70           N  
ATOM   4677  CA  ARG A 340     -21.990  12.561  24.373  1.00 71.70           C  
ATOM   4678  C   ARG A 340     -20.519  12.737  24.787  1.00 71.70           C  
ATOM   4679  O   ARG A 340     -20.103  13.883  24.932  1.00 71.70           O  
ATOM   4680  CB  ARG A 340     -22.888  12.635  25.623  1.00 71.70           C  
ATOM   4681  CG  ARG A 340     -24.368  12.909  25.322  1.00 71.70           C  
ATOM   4682  CD  ARG A 340     -25.234  12.743  26.579  1.00 71.70           C  
ATOM   4683  NE  ARG A 340     -26.621  13.187  26.360  1.00 71.70           N  
ATOM   4684  NH1 ARG A 340     -27.349  13.117  28.597  1.00 71.70           N  
ATOM   4685  NH2 ARG A 340     -28.790  13.764  26.913  1.00 71.70           N1+
ATOM   4686  CZ  ARG A 340     -27.575  13.352  27.295  1.00 71.70           C  
ATOM   4687  H   ARG A 340     -22.712  10.584  24.169  1.00 71.70           H  
ATOM   4688  HA  ARG A 340     -22.237  13.399  23.718  1.00 71.70           H  
ATOM   4689  HB3 ARG A 340     -22.541  13.440  26.274  1.00 71.70           H  
ATOM   4690  HB2 ARG A 340     -22.784  11.720  26.208  1.00 71.70           H  
ATOM   4691  HG3 ARG A 340     -24.694  12.181  24.580  1.00 71.70           H  
ATOM   4692  HG2 ARG A 340     -24.514  13.885  24.856  1.00 71.70           H  
ATOM   4693  HD3 ARG A 340     -24.769  13.206  27.451  1.00 71.70           H  
ATOM   4694  HD2 ARG A 340     -25.314  11.677  26.796  1.00 71.70           H  
ATOM   4695  HE  ARG A 340     -26.865  13.367  25.396  1.00 71.70           H  
ATOM   4696 HH12 ARG A 340     -28.079  13.248  29.282  1.00 71.70           H  
ATOM   4697 HH11 ARG A 340     -26.438  12.803  28.900  1.00 71.70           H  
ATOM   4698 HH22 ARG A 340     -29.523  13.897  27.595  1.00 71.70           H  
ATOM   4699 HH21 ARG A 340     -28.986  13.945  25.940  1.00 71.70           H  
ATOM   4700  N   ASP A 341     -19.770  11.634  24.965  1.00 71.40           N  
ATOM   4701  CA  ASP A 341     -18.339  11.640  25.297  1.00 71.40           C  
ATOM   4702  C   ASP A 341     -17.443  11.650  24.047  1.00 71.40           C  
ATOM   4703  O   ASP A 341     -16.293  12.075  24.161  1.00 71.40           O  
ATOM   4704  CB  ASP A 341     -17.930  10.467  26.226  1.00 71.40           C  
ATOM   4705  CG  ASP A 341     -18.615  10.407  27.604  1.00 71.40           C  
ATOM   4706  OD1 ASP A 341     -19.148  11.443  28.066  1.00 71.40           O  
ATOM   4707  OD2 ASP A 341     -18.492   9.335  28.236  1.00 71.40           O1-
ATOM   4708  H   ASP A 341     -20.203  10.724  24.883  1.00 71.40           H  
ATOM   4709  HA  ASP A 341     -18.110  12.567  25.828  1.00 71.40           H  
ATOM   4710  HB3 ASP A 341     -16.854  10.494  26.403  1.00 71.40           H  
ATOM   4711  HB2 ASP A 341     -18.142   9.525  25.715  1.00 71.40           H  
ATOM   4712  N   PHE A 342     -17.973  11.223  22.886  1.00 74.85           N  
ATOM   4713  CA  PHE A 342     -17.267  11.182  21.603  1.00 74.85           C  
ATOM   4714  C   PHE A 342     -16.857  12.574  21.091  1.00 74.85           C  
ATOM   4715  O   PHE A 342     -15.694  12.755  20.733  1.00 74.85           O  
ATOM   4716  CB  PHE A 342     -18.101  10.392  20.565  1.00 74.85           C  
ATOM   4717  CG  PHE A 342     -17.525  10.295  19.159  1.00 74.85           C  
ATOM   4718  CD1 PHE A 342     -17.770  11.309  18.207  1.00 74.85           C  
ATOM   4719  CD2 PHE A 342     -16.609   9.269  18.841  1.00 74.85           C  
ATOM   4720  CE1 PHE A 342     -17.150  11.264  16.966  1.00 74.85           C  
ATOM   4721  CE2 PHE A 342     -16.015   9.232  17.586  1.00 74.85           C  
ATOM   4722  CZ  PHE A 342     -16.281  10.226  16.655  1.00 74.85           C  
ATOM   4723  H   PHE A 342     -18.923  10.876  22.879  1.00 74.85           H  
ATOM   4724  HA  PHE A 342     -16.344  10.622  21.767  1.00 74.85           H  
ATOM   4725  HB3 PHE A 342     -19.102  10.818  20.496  1.00 74.85           H  
ATOM   4726  HB2 PHE A 342     -18.238   9.372  20.926  1.00 74.85           H  
ATOM   4727  HD1 PHE A 342     -18.433  12.129  18.444  1.00 74.85           H  
ATOM   4728  HD2 PHE A 342     -16.373   8.506  19.568  1.00 74.85           H  
ATOM   4729  HE1 PHE A 342     -17.342  12.041  16.240  1.00 74.85           H  
ATOM   4730  HE2 PHE A 342     -15.331   8.434  17.337  1.00 74.85           H  
ATOM   4731  HZ  PHE A 342     -15.803  10.197  15.687  1.00 74.85           H  
ATOM   4732  N   LEU A 343     -17.816  13.516  21.053  1.00 77.43           N  
ATOM   4733  CA  LEU A 343     -17.614  14.860  20.505  1.00 77.43           C  
ATOM   4734  C   LEU A 343     -16.670  15.768  21.336  1.00 77.43           C  
ATOM   4735  O   LEU A 343     -15.810  16.396  20.720  1.00 77.43           O  
ATOM   4736  CB  LEU A 343     -18.984  15.487  20.141  1.00 77.43           C  
ATOM   4737  CG  LEU A 343     -18.953  16.932  19.587  1.00 77.43           C  
ATOM   4738  CD1 LEU A 343     -18.168  17.036  18.262  1.00 77.43           C  
ATOM   4739  CD2 LEU A 343     -20.383  17.481  19.438  1.00 77.43           C  
ATOM   4740  H   LEU A 343     -18.747  13.294  21.375  1.00 77.43           H  
ATOM   4741  HA  LEU A 343     -17.097  14.704  19.556  1.00 77.43           H  
ATOM   4742  HB3 LEU A 343     -19.637  15.466  21.011  1.00 77.43           H  
ATOM   4743  HB2 LEU A 343     -19.474  14.843  19.409  1.00 77.43           H  
ATOM   4744  HG  LEU A 343     -18.459  17.579  20.312  1.00 77.43           H  
ATOM   4745 HD11 LEU A 343     -18.743  17.525  17.476  1.00 77.43           H  
ATOM   4746 HD12 LEU A 343     -17.253  17.613  18.400  1.00 77.43           H  
ATOM   4747 HD13 LEU A 343     -17.880  16.059  17.873  1.00 77.43           H  
ATOM   4748 HD21 LEU A 343     -20.416  18.364  18.799  1.00 77.43           H  
ATOM   4749 HD22 LEU A 343     -21.056  16.737  19.011  1.00 77.43           H  
ATOM   4750 HD23 LEU A 343     -20.786  17.773  20.409  1.00 77.43           H  
ATOM   4751  N   PRO A 344     -16.751  15.768  22.690  1.00 83.31           N  
ATOM   4752  CA  PRO A 344     -15.712  16.357  23.557  1.00 83.31           C  
ATOM   4753  C   PRO A 344     -14.314  15.739  23.409  1.00 83.31           C  
ATOM   4754  O   PRO A 344     -13.351  16.498  23.365  1.00 83.31           O  
ATOM   4755  CB  PRO A 344     -16.255  16.184  24.984  1.00 83.31           C  
ATOM   4756  CG  PRO A 344     -17.757  16.138  24.801  1.00 83.31           C  
ATOM   4757  CD  PRO A 344     -17.911  15.382  23.487  1.00 83.31           C  
ATOM   4758  HA  PRO A 344     -15.662  17.423  23.323  1.00 83.31           H  
ATOM   4759  HB3 PRO A 344     -15.944  16.987  25.653  1.00 83.31           H  
ATOM   4760  HB2 PRO A 344     -15.920  15.241  25.420  1.00 83.31           H  
ATOM   4761  HG3 PRO A 344     -18.142  17.152  24.686  1.00 83.31           H  
ATOM   4762  HG2 PRO A 344     -18.277  15.673  25.638  1.00 83.31           H  
ATOM   4763  HD2 PRO A 344     -17.869  14.312  23.661  1.00 83.31           H  
ATOM   4764  HD3 PRO A 344     -18.866  15.621  23.023  1.00 83.31           H  
ATOM   4765  N   SER A 345     -14.221  14.398  23.308  1.00 77.08           N  
ATOM   4766  CA  SER A 345     -12.954  13.681  23.113  1.00 77.08           C  
ATOM   4767  C   SER A 345     -12.278  14.017  21.773  1.00 77.08           C  
ATOM   4768  O   SER A 345     -11.059  14.177  21.746  1.00 77.08           O  
ATOM   4769  CB  SER A 345     -13.163  12.159  23.241  1.00 77.08           C  
ATOM   4770  OG  SER A 345     -13.361  11.801  24.592  1.00 77.08           O  
ATOM   4771  H   SER A 345     -15.055  13.828  23.358  1.00 77.08           H  
ATOM   4772  HA  SER A 345     -12.265  13.998  23.899  1.00 77.08           H  
ATOM   4773  HB3 SER A 345     -12.285  11.616  22.888  1.00 77.08           H  
ATOM   4774  HB2 SER A 345     -14.006  11.816  22.639  1.00 77.08           H  
ATOM   4775  HG  SER A 345     -14.282  11.968  24.815  1.00 77.08           H  
ATOM   4776  N   LEU A 346     -13.088  14.161  20.711  1.00 81.53           N  
ATOM   4777  CA  LEU A 346     -12.672  14.573  19.372  1.00 81.53           C  
ATOM   4778  C   LEU A 346     -12.233  16.051  19.319  1.00 81.53           C  
ATOM   4779  O   LEU A 346     -11.276  16.365  18.612  1.00 81.53           O  
ATOM   4780  CB  LEU A 346     -13.829  14.268  18.392  1.00 81.53           C  
ATOM   4781  CG  LEU A 346     -13.484  14.399  16.893  1.00 81.53           C  
ATOM   4782  CD1 LEU A 346     -12.357  13.431  16.472  1.00 81.53           C  
ATOM   4783  CD2 LEU A 346     -14.747  14.230  16.023  1.00 81.53           C  
ATOM   4784  H   LEU A 346     -14.078  13.985  20.825  1.00 81.53           H  
ATOM   4785  HA  LEU A 346     -11.812  13.961  19.100  1.00 81.53           H  
ATOM   4786  HB3 LEU A 346     -14.669  14.924  18.627  1.00 81.53           H  
ATOM   4787  HB2 LEU A 346     -14.194  13.255  18.565  1.00 81.53           H  
ATOM   4788  HG  LEU A 346     -13.128  15.414  16.719  1.00 81.53           H  
ATOM   4789 HD11 LEU A 346     -12.498  13.038  15.465  1.00 81.53           H  
ATOM   4790 HD12 LEU A 346     -11.391  13.936  16.485  1.00 81.53           H  
ATOM   4791 HD13 LEU A 346     -12.282  12.575  17.143  1.00 81.53           H  
ATOM   4792 HD21 LEU A 346     -14.863  15.073  15.342  1.00 81.53           H  
ATOM   4793 HD22 LEU A 346     -14.720  13.323  15.418  1.00 81.53           H  
ATOM   4794 HD23 LEU A 346     -15.656  14.177  16.624  1.00 81.53           H  
ATOM   4795  N   LYS A 347     -12.915  16.920  20.086  1.00 86.61           N  
ATOM   4796  CA  LYS A 347     -12.607  18.345  20.216  1.00 86.61           C  
ATOM   4797  C   LYS A 347     -11.314  18.607  21.013  1.00 86.61           C  
ATOM   4798  O   LYS A 347     -10.562  19.503  20.637  1.00 86.61           O  
ATOM   4799  CB  LYS A 347     -13.831  19.077  20.808  1.00 86.61           C  
ATOM   4800  CG  LYS A 347     -13.662  20.602  20.947  1.00 86.61           C  
ATOM   4801  CD  LYS A 347     -14.948  21.303  21.402  1.00 86.61           C  
ATOM   4802  CE  LYS A 347     -14.763  22.825  21.528  1.00 86.61           C  
ATOM   4803  NZ  LYS A 347     -16.002  23.495  21.962  1.00 86.61           N1+
ATOM   4804  H   LYS A 347     -13.704  16.587  20.624  1.00 86.61           H  
ATOM   4805  HA  LYS A 347     -12.448  18.735  19.208  1.00 86.61           H  
ATOM   4806  HB3 LYS A 347     -14.079  18.654  21.782  1.00 86.61           H  
ATOM   4807  HB2 LYS A 347     -14.692  18.882  20.166  1.00 86.61           H  
ATOM   4808  HG3 LYS A 347     -13.338  21.018  19.992  1.00 86.61           H  
ATOM   4809  HG2 LYS A 347     -12.870  20.826  21.664  1.00 86.61           H  
ATOM   4810  HD3 LYS A 347     -15.262  20.885  22.360  1.00 86.61           H  
ATOM   4811  HD2 LYS A 347     -15.747  21.082  20.693  1.00 86.61           H  
ATOM   4812  HE3 LYS A 347     -14.456  23.248  20.572  1.00 86.61           H  
ATOM   4813  HE2 LYS A 347     -13.975  23.051  22.247  1.00 86.61           H  
ATOM   4814  HZ1 LYS A 347     -16.282  23.136  22.864  1.00 86.61           H  
ATOM   4815  HZ2 LYS A 347     -15.841  24.490  22.032  1.00 86.61           H  
ATOM   4816  HZ3 LYS A 347     -16.735  23.320  21.289  1.00 86.61           H  
ATOM   4817  N   ASN A 348     -11.065  17.811  22.068  1.00 84.55           N  
ATOM   4818  CA  ASN A 348      -9.827  17.829  22.859  1.00 84.55           C  
ATOM   4819  C   ASN A 348      -8.631  17.275  22.065  1.00 84.55           C  
ATOM   4820  O   ASN A 348      -7.516  17.765  22.247  1.00 84.55           O  
ATOM   4821  CB  ASN A 348     -10.016  17.011  24.160  1.00 84.55           C  
ATOM   4822  CG  ASN A 348     -11.000  17.618  25.168  1.00 84.55           C  
ATOM   4823  ND2 ASN A 348     -11.541  16.780  26.056  1.00 84.55           N  
ATOM   4824  OD1 ASN A 348     -11.262  18.818  25.164  1.00 84.55           O  
ATOM   4825  H   ASN A 348     -11.756  17.122  22.340  1.00 84.55           H  
ATOM   4826  HA  ASN A 348      -9.622  18.871  23.114  1.00 84.55           H  
ATOM   4827  HB3 ASN A 348      -9.060  16.926  24.679  1.00 84.55           H  
ATOM   4828  HB2 ASN A 348     -10.325  15.991  23.919  1.00 84.55           H  
ATOM   4829 HD22 ASN A 348     -12.196  17.129  26.740  1.00 84.55           H  
ATOM   4830 HD21 ASN A 348     -11.318  15.796  26.038  1.00 84.55           H  
ATOM   4831  N   LEU A 349      -8.891  16.284  21.195  1.00 83.72           N  
ATOM   4832  CA  LEU A 349      -7.911  15.648  20.319  1.00 83.72           C  
ATOM   4833  C   LEU A 349      -7.390  16.601  19.229  1.00 83.72           C  
ATOM   4834  O   LEU A 349      -6.176  16.735  19.086  1.00 83.72           O  
ATOM   4835  CB  LEU A 349      -8.530  14.354  19.745  1.00 83.72           C  
ATOM   4836  CG  LEU A 349      -7.642  13.575  18.762  1.00 83.72           C  
ATOM   4837  CD1 LEU A 349      -6.302  13.172  19.397  1.00 83.72           C  
ATOM   4838  CD2 LEU A 349      -8.390  12.358  18.199  1.00 83.72           C  
ATOM   4839  H   LEU A 349      -9.835  15.929  21.124  1.00 83.72           H  
ATOM   4840  HA  LEU A 349      -7.060  15.367  20.943  1.00 83.72           H  
ATOM   4841  HB3 LEU A 349      -9.467  14.598  19.246  1.00 83.72           H  
ATOM   4842  HB2 LEU A 349      -8.792  13.691  20.570  1.00 83.72           H  
ATOM   4843  HG  LEU A 349      -7.436  14.219  17.909  1.00 83.72           H  
ATOM   4844 HD11 LEU A 349      -5.836  12.374  18.827  1.00 83.72           H  
ATOM   4845 HD12 LEU A 349      -5.600  14.005  19.402  1.00 83.72           H  
ATOM   4846 HD13 LEU A 349      -6.424  12.833  20.426  1.00 83.72           H  
ATOM   4847 HD21 LEU A 349      -7.977  12.062  17.235  1.00 83.72           H  
ATOM   4848 HD22 LEU A 349      -8.321  11.506  18.874  1.00 83.72           H  
ATOM   4849 HD23 LEU A 349      -9.448  12.569  18.047  1.00 83.72           H  
ATOM   4850  N   PHE A 350      -8.308  17.270  18.510  1.00 87.91           N  
ATOM   4851  CA  PHE A 350      -7.975  18.307  17.526  1.00 87.91           C  
ATOM   4852  C   PHE A 350      -7.533  19.639  18.163  1.00 87.91           C  
ATOM   4853  O   PHE A 350      -6.884  20.435  17.486  1.00 87.91           O  
ATOM   4854  CB  PHE A 350      -9.168  18.519  16.570  1.00 87.91           C  
ATOM   4855  CG  PHE A 350      -9.537  17.337  15.682  1.00 87.91           C  
ATOM   4856  CD1 PHE A 350      -8.548  16.596  14.996  1.00 87.91           C  
ATOM   4857  CD2 PHE A 350     -10.896  17.070  15.405  1.00 87.91           C  
ATOM   4858  CE1 PHE A 350      -8.920  15.575  14.131  1.00 87.91           C  
ATOM   4859  CE2 PHE A 350     -11.244  16.054  14.525  1.00 87.91           C  
ATOM   4860  CZ  PHE A 350     -10.260  15.302  13.899  1.00 87.91           C  
ATOM   4861  H   PHE A 350      -9.292  17.093  18.661  1.00 87.91           H  
ATOM   4862  HA  PHE A 350      -7.116  17.966  16.948  1.00 87.91           H  
ATOM   4863  HB3 PHE A 350      -8.981  19.372  15.915  1.00 87.91           H  
ATOM   4864  HB2 PHE A 350     -10.043  18.786  17.166  1.00 87.91           H  
ATOM   4865  HD1 PHE A 350      -7.498  16.804  15.137  1.00 87.91           H  
ATOM   4866  HD2 PHE A 350     -11.673  17.650  15.881  1.00 87.91           H  
ATOM   4867  HE1 PHE A 350      -8.163  14.992  13.630  1.00 87.91           H  
ATOM   4868  HE2 PHE A 350     -12.286  15.846  14.328  1.00 87.91           H  
ATOM   4869  HZ  PHE A 350     -10.539  14.508  13.221  1.00 87.91           H  
ATOM   4870  N   GLY A 351      -7.858  19.839  19.453  1.00 87.04           N  
ATOM   4871  CA  GLY A 351      -7.445  20.984  20.264  1.00 87.04           C  
ATOM   4872  C   GLY A 351      -5.965  20.903  20.676  1.00 87.04           C  
ATOM   4873  O   GLY A 351      -5.404  21.924  21.072  1.00 87.04           O  
ATOM   4874  H   GLY A 351      -8.417  19.140  19.923  1.00 87.04           H  
ATOM   4875  HA3 GLY A 351      -8.059  21.013  21.163  1.00 87.04           H  
ATOM   4876  HA2 GLY A 351      -7.627  21.913  19.722  1.00 87.04           H  
ATOM   4877  N   ASN A 352      -5.329  19.721  20.558  1.00 89.37           N  
ATOM   4878  CA  ASN A 352      -3.885  19.525  20.671  1.00 89.37           C  
ATOM   4879  C   ASN A 352      -3.255  19.916  19.312  1.00 89.37           C  
ATOM   4880  O   ASN A 352      -3.521  19.223  18.326  1.00 89.37           O  
ATOM   4881  CB  ASN A 352      -3.644  18.037  21.037  1.00 89.37           C  
ATOM   4882  CG  ASN A 352      -2.181  17.621  21.253  1.00 89.37           C  
ATOM   4883  ND2 ASN A 352      -1.986  16.363  21.653  1.00 89.37           N  
ATOM   4884  OD1 ASN A 352      -1.246  18.396  21.064  1.00 89.37           O  
ATOM   4885  H   ASN A 352      -5.854  18.918  20.239  1.00 89.37           H  
ATOM   4886  HA  ASN A 352      -3.527  20.132  21.502  1.00 89.37           H  
ATOM   4887  HB3 ASN A 352      -4.067  17.384  20.277  1.00 89.37           H  
ATOM   4888  HB2 ASN A 352      -4.180  17.814  21.960  1.00 89.37           H  
ATOM   4889 HD22 ASN A 352      -1.051  16.020  21.835  1.00 89.37           H  
ATOM   4890 HD21 ASN A 352      -2.771  15.745  21.796  1.00 89.37           H  
ATOM   4891  N   PRO A 353      -2.462  21.015  19.264  1.00 90.58           N  
ATOM   4892  CA  PRO A 353      -1.900  21.518  17.999  1.00 90.58           C  
ATOM   4893  C   PRO A 353      -0.814  20.614  17.390  1.00 90.58           C  
ATOM   4894  O   PRO A 353      -0.683  20.595  16.168  1.00 90.58           O  
ATOM   4895  CB  PRO A 353      -1.349  22.904  18.371  1.00 90.58           C  
ATOM   4896  CG  PRO A 353      -0.958  22.773  19.834  1.00 90.58           C  
ATOM   4897  CD  PRO A 353      -2.031  21.845  20.395  1.00 90.58           C  
ATOM   4898  HA  PRO A 353      -2.694  21.634  17.258  1.00 90.58           H  
ATOM   4899  HB3 PRO A 353      -2.142  23.646  18.270  1.00 90.58           H  
ATOM   4900  HB2 PRO A 353      -0.517  23.231  17.746  1.00 90.58           H  
ATOM   4901  HG3 PRO A 353      -0.896  23.728  20.356  1.00 90.58           H  
ATOM   4902  HG2 PRO A 353       0.017  22.289  19.907  1.00 90.58           H  
ATOM   4903  HD2 PRO A 353      -1.633  21.259  21.224  1.00 90.58           H  
ATOM   4904  HD3 PRO A 353      -2.878  22.428  20.755  1.00 90.58           H  
ATOM   4905  N   VAL A 354      -0.085  19.867  18.239  1.00 91.29           N  
ATOM   4906  CA  VAL A 354       0.947  18.919  17.824  1.00 91.29           C  
ATOM   4907  C   VAL A 354       0.342  17.678  17.136  1.00 91.29           C  
ATOM   4908  O   VAL A 354       0.887  17.259  16.117  1.00 91.29           O  
ATOM   4909  CB  VAL A 354       1.840  18.466  19.014  1.00 91.29           C  
ATOM   4910  CG1 VAL A 354       2.890  17.397  18.642  1.00 91.29           C  
ATOM   4911  CG2 VAL A 354       2.558  19.666  19.657  1.00 91.29           C  
ATOM   4912  H   VAL A 354      -0.257  19.929  19.233  1.00 91.29           H  
ATOM   4913  HA  VAL A 354       1.586  19.423  17.095  1.00 91.29           H  
ATOM   4914  HB  VAL A 354       1.198  18.031  19.781  1.00 91.29           H  
ATOM   4915 HG11 VAL A 354       3.578  17.228  19.467  1.00 91.29           H  
ATOM   4916 HG12 VAL A 354       2.437  16.434  18.405  1.00 91.29           H  
ATOM   4917 HG13 VAL A 354       3.484  17.711  17.784  1.00 91.29           H  
ATOM   4918 HG21 VAL A 354       3.165  19.357  20.509  1.00 91.29           H  
ATOM   4919 HG22 VAL A 354       3.221  20.154  18.942  1.00 91.29           H  
ATOM   4920 HG23 VAL A 354       1.853  20.411  20.025  1.00 91.29           H  
ATOM   4921  N   TYR A 355      -0.786  17.155  17.660  1.00 91.31           N  
ATOM   4922  CA  TYR A 355      -1.548  16.075  17.020  1.00 91.31           C  
ATOM   4923  C   TYR A 355      -2.149  16.510  15.676  1.00 91.31           C  
ATOM   4924  O   TYR A 355      -2.016  15.767  14.707  1.00 91.31           O  
ATOM   4925  CB  TYR A 355      -2.639  15.507  17.960  1.00 91.31           C  
ATOM   4926  CG  TYR A 355      -3.532  14.453  17.308  1.00 91.31           C  
ATOM   4927  CD1 TYR A 355      -4.739  14.832  16.677  1.00 91.31           C  
ATOM   4928  CD2 TYR A 355      -3.121  13.104  17.263  1.00 91.31           C  
ATOM   4929  CE1 TYR A 355      -5.510  13.877  15.985  1.00 91.31           C  
ATOM   4930  CE2 TYR A 355      -3.903  12.145  16.587  1.00 91.31           C  
ATOM   4931  OH  TYR A 355      -5.856  11.609  15.291  1.00 91.31           O  
ATOM   4932  CZ  TYR A 355      -5.096  12.533  15.945  1.00 91.31           C  
ATOM   4933  H   TYR A 355      -1.184  17.558  18.496  1.00 91.31           H  
ATOM   4934  HA  TYR A 355      -0.845  15.265  16.817  1.00 91.31           H  
ATOM   4935  HB3 TYR A 355      -3.277  16.317  18.314  1.00 91.31           H
[truncated: 393,515 more chars]
